# Supplementary material for: Recognizing the Continuous Nature of Expression Heterogeneity and Clinical Outcomes in Clear Cell Renal Cell Carcinoma
Source: Sci Rep. 2017 Aug 4;7:7342. doi: 10.1038/s41598-017-07191-y (PMC5544702; doi:10.1038/s41598-017-07191-y)
Supplement: Supplementary file 2 — Dataset S1 [file 41598_2017_7191_MOESM2_ESM.xlsx]

## Sheet: Illustration
How to explain the result
As describe in the paper, the CLEAR approach allows arrange of samples regarding to a clinical factor by two reference sample sets (RSSs).
To predict these public datasets CLEAR score, we used RSSs with distinct states regarding to tumor grade.
column B: dist1(ave) is the average correlation distance between individual sample with RSS1
column C: dist2(ave) is the average correlation distance between individual sample with RSS2
column D: ratio(ave) is the average correlation ratio computed from m bootstrapped gene sets M
column E: CLEAR Score is the scaled score. The sample with higher score have worse prognosis.

## Sheet: ccRCC-265-samples
ID	dist1(ave)	dist2(ave)	ratio(ave)	CLEAR Score
Sample_1	0.100697	0.238814	0.455871	30.6712
Sample_10	0.0152214	0.504927	0.03037	2.4012
Sample_100	0.288372	0.0810184	3.85624	79.7326
Sample_101	0.0430871	0.357141	0.125396	10.7467
Sample_102	0.0318577	0.352229	0.0921593	8.0368
Sample_103	0.0728081	0.293765	0.251856	19.8125
Sample_104	0.00859015	0.395313	0.0220705	1.58972
Sample_105	0.317779	0.0406771	8.39372	90.6653
Sample_106	0.0278436	0.426224	0.0659217	5.72657
Sample_107	0.00676725	0.425975	0.0161077	1
Sample_108	0.0109039	0.42889	0.0258614	1.9614
Sample_109	0.182803	0.130983	1.46517	59.0477
Sample_11	0.471222	0.0934507	5.10445	85.2819
Sample_110	0.0838027	0.27125	0.323139	24.048
Sample_111	0.21058	0.268576	0.782545	42.3766
Sample_112	0.0515881	0.422534	0.123728	10.6743
Sample_113	0.168274	0.262086	0.653083	39.6465
Sample_114	0.177842	0.127331	1.4927	59.688
Sample_115	0.0248469	0.430786	0.0583123	5.03734
Sample_116	0.0193237	0.420483	0.0460875	3.88978
Sample_117	0.0311091	0.356	0.0893786	7.78461
Sample_118	0.493477	0.0236714	22.0063	97.7344
Sample_119	0.0241119	0.33226	0.076087	6.59148
Sample_12	0.00718516	0.43497	0.0167721	1.06631
Sample_120	0.123602	0.266075	0.487832	32.4364
Sample_121	0.0214863	0.364929	0.0596458	5.1517
Sample_122	0.0542458	0.402087	0.137624	11.7175
Sample_123	0.234045	0.0771883	3.21993	76.438
Sample_124	0.0447452	0.328004	0.140077	11.835
Sample_125	0.45491	0.013627	36.4544	99.4294
Sample_126	0.134176	0.181757	0.804726	43.8716
Sample_127	0.0120808	0.428172	0.028509	2.2226
Sample_128	0.0146708	0.42528	0.0347066	2.81894
Sample_129	0.321978	0.116282	2.86871	75.0305
Sample_13	0.209431	0.179132	1.28471	55.5233
Sample_130	0.00828229	0.432704	0.0194743	1.33434
Sample_131	0.424376	0.0365669	12.4402	94.2405
Sample_132	0.0132505	0.373688	0.0362531	2.96476
Sample_133	0.0348314	0.322604	0.109336	9.48958
Sample_134	0.02015	0.405403	0.0503311	4.28974
Sample_135	0.277466	0.118731	2.42358	71.3251
Sample_136	0.0991567	0.332235	0.306413	23.2637
Sample_137	0.0204565	0.451781	0.0453449	3.83232
Sample_138	0.266802	0.0854132	3.39844	77.3143
Sample_139	0.211711	0.208316	1.02111	50.3063
Sample_14	0.323464	0.140708	2.50406	71.5685
Sample_140	0.139886	0.256644	0.568315	35.9285
Sample_141	0.487512	0.060476	8.34995	91.1782
Sample_142	0.00753362	0.454664	0.016732	1.06286
Sample_143	0.0705064	0.292231	0.247759	19.5933
Sample_144	0.293085	0.353203	0.84626	46.0536
Sample_145	0.200776	0.254726	0.818101	45.0389
Sample_146	0.00916537	0.467566	0.0196519	1.35331
Sample_147	0.079297	0.313679	0.258207	20.3084
Sample_148	0.0327077	0.364677	0.0929622	8.0811
Sample_149	0.0389862	0.392137	0.102254	8.84497
Sample_15	0.0357432	0.443644	0.0816081	7.13139
Sample_150	0.154148	0.164904	0.989856	49.2244
Sample_151	0.432658	0.0295153	15.8206	95.8423
Sample_152	0.0104966	0.430289	0.0248346	1.86155
Sample_153	0.0925807	0.242416	0.390452	27.8889
Sample_154	0.0232771	0.445228	0.0526725	4.51618
Sample_155	0.287126	0.0588575	5.21139	84.8701
Sample_156	0.0356387	0.35938	0.10144	8.77661
Sample_157	0.386528	0.0336262	13.0863	94.1533
Sample_158	0.169458	0.191623	0.923111	47.9208
Sample_159	0.283941	0.368781	0.784139	44.206
Sample_16	0.169293	0.151617	1.17322	53.8797
Sample_160	0.189095	0.149429	1.37299	57.1626
Sample_161	0.240429	0.0858287	2.90644	74.8087
Sample_162	0.0843864	0.255978	0.344061	25.2957
Sample_163	0.0464756	0.422431	0.112209	9.6653
Sample_164	0.202005	0.151212	1.38344	58.0789
Sample_165	0.318721	0.162349	2.19512	68.1092
Sample_166	0.0342071	0.320302	0.109846	9.49779
Sample_167	0.114041	0.381266	0.305721	23.2633
Sample_168	0.327739	0.0594161	5.85267	86.5992
Sample_169	0.594141	0.0937896	6.54626	88.473
Sample_17	0.535944	0.0503128	10.9391	93.6107
Sample_170	0.0848237	0.272799	0.315938	23.9661
Sample_171	0.0500076	0.256229	0.198531	16.31
Sample_172	0.306672	0.0556553	5.77604	86.3767
Sample_173	0.362727	0.0188597	20.7008	97.3082
Sample_174	0.0205966	0.436732	0.0473259	4.01932
Sample_175	0.0870667	0.2313	0.396912	28.0596
Sample_176	0.0854143	0.263761	0.330028	24.627
Sample_177	0.192075	0.100919	2.03482	66.8503
Sample_178	0.13619	0.229305	0.639701	38.4675
Sample_179	0.0154106	0.400104	0.0394067	3.26804
Sample_18	0.0285712	0.331241	0.0866628	7.57007
Sample_180	0.0453492	0.292008	0.159909	13.494
Sample_181	0.169491	0.214027	0.836759	45.3133
Sample_182	0.0181808	0.408547	0.0453644	3.83073
Sample_183	0.0429296	0.309993	0.146275	12.3413
Sample_184	0.0817858	0.241149	0.360344	25.9923
Sample_185	0.190118	0.105745	1.9046	65.5817
Sample_186	0.0254504	0.323739	0.0807758	7.02834
Sample_187	0.375446	0.0898402	4.39866	82.5236
Sample_188	0.0354508	0.34572	0.104531	9.05146
Sample_189	0.178073	0.192511	0.953056	49.0754
Sample_19	0.54961	0.0502741	11.2638	93.8684
Sample_190	0.188486	0.130156	1.49877	59.7229
Sample_191	0.267134	0.117684	2.35721	70.7534
Sample_192	0.452332	0.0573764	8.51442	90.8545
Sample_193	0.325159	0.0384399	8.87472	91.4665
Sample_194	0.344609	0.025253	14.0512	95.3362
Sample_195	0.0322719	0.362323	0.0928307	8.06939
Sample_196	0.0438102	0.331536	0.136659	11.6322
Sample_197	0.379368	0.193379	2.02608	67.6695
Sample_198	0.248357	0.177066	1.56667	60.1799
Sample_199	0.193897	0.377237	0.523683	34.4061
Sample_2	0.472109	0.0281351	17.0299	96.6277
Sample_20	0.231322	0.16029	1.52841	60.4342
Sample_200	0.14276	0.332296	0.447259	30.7345
Sample_201	0.444486	0.153367	3.1353	76.3037
Sample_202	0.404012	0.137801	3.25769	76.5689
Sample_203	0.106465	0.296567	0.365348	26.1206
Sample_204	0.14969	0.184775	0.838629	45.2544
Sample_205	0.0142021	0.440666	0.032502	2.60738
Sample_206	0.504619	0.10705	5.00347	84.4823
Sample_207	0.0129231	0.440341	0.0297756	2.34168
Sample_208	0.179575	0.176488	1.12241	51.8555
Sample_209	0.135547	0.180208	0.814478	44.1296
Sample_21	0.394036	0.0909689	4.71364	82.9558
Sample_210	0.294441	0.2076	1.48717	59.9921
Sample_211	0.513642	0.0411659	13.2336	94.9103
Sample_212	0.0171686	0.360216	0.0482228	4.10073
Sample_213	0.0517263	0.349749	0.151762	12.7797
Sample_214	0.0376775	0.268256	0.143747	12.2378
Sample_215	0.0294352	0.52803	0.0560685	4.82488
Sample_216	0.0457015	0.424717	0.109183	9.45399
Sample_217	0.0305962	0.340929	0.0914333	7.94166
Sample_218	0.143649	0.223949	0.662502	39.6071
Sample_219	0.314011	0.100185	3.22964	77.2985
Sample_22	0.110723	0.224912	0.525467	33.8597
Sample_220	0.0401143	0.301074	0.136081	11.598
Sample_221	0.0348175	0.426071	0.0825257	7.15673
Sample_222	0.218331	0.153818	1.53765	59.8534
Sample_223	0.350729	0.0714007	5.50029	84.9533
Sample_224	0.019408	0.416847	0.0468941	3.97622
Sample_225	0.270652	0.0627066	4.58029	82.8471
Sample_226	0.105003	0.161403	0.691232	40.4786
Sample_227	0.324359	0.0700148	4.75873	83.9132
Sample_228	0.254323	0.167392	1.5992	61.4106
Sample_229	0.312461	0.176873	1.90655	65.3169
Sample_23	0.243722	0.273142	0.924111	48.053
Sample_230	0.186941	0.145982	1.33119	57.1452
Sample_231	0.526528	0.0255695	21.789	97.6963
Sample_232	0.479133	0.0886008	5.54117	86.3875
Sample_233	0.115112	0.228018	0.525318	34.1636
Sample_234	0.0267237	0.410622	0.0661448	5.74817
Sample_235	0.303327	0.0603727	5.24982	85.1301
Sample_236	0.27271	0.184349	1.60848	61.1339
Sample_237	0.274232	0.155182	1.86542	65.3864
Sample_238	0.0614503	0.274158	0.23636	18.7111
Sample_239	0.507339	0.136206	3.80675	80.6813
Sample_24	0.242742	0.236853	1.05591	51.6937
Sample_240	0.490793	0.0703761	7.08237	89.4685
Sample_241	0.560891	0.323376	1.80163	64.9736
Sample_242	0.534164	0.275617	2.01455	67.5792
Sample_243	0.315125	0.0567379	5.81156	86.5426
Sample_244	0.380173	0.0858631	5.83631	83.6525
Sample_245	0.377933	0.150947	2.63955	72.9804
Sample_246	0.0633818	0.305878	0.213841	17.3432
Sample_247	0.512607	0.0424507	12.4589	94.5828
Sample_248	0.263618	0.0489182	5.71889	86.1469
Sample_249	0.505884	0.0463005	11.2816	93.8185
Sample_25	0.0873467	0.251069	0.354574	26.002
Sample_250	0.0674449	0.412892	0.166452	13.9736
Sample_251	0.228228	0.121249	2.01004	66.7404
Sample_252	0.0359272	0.348336	0.106173	9.19983
Sample_253	0.176627	0.156198	1.22144	54.2878
Sample_254	0.281232	0.0660333	4.70365	82.7695
Sample_255	0.342592	0.0344241	10.5652	93.0113
Sample_256	0.432594	0.0554388	7.98381	90.6841
Sample_257	0.639938	0.0845577	7.69531	90.4309
Sample_258	0.0792831	0.418663	0.192398	15.6524
Sample_259	0.3941	0.0777603	5.46531	85.324
Sample_26	0.205384	0.238823	0.892443	46.222
Sample_260	0.391275	0.053107	8.18261	90.1183
Sample_261	0.206485	0.131932	1.88311	62.9663
Sample_262	0.124564	0.20208	0.637898	38.2961
Sample_263	0.447542	0.0339952	13.572	95.0958
Sample_264	0.459356	0.0494759	9.99618	92.4482
Sample_265	0.192771	0.297732	0.668555	39.8811
Sample_27	0.421701	0.0425993	10.145	92.9685
Sample_28	0.00894382	0.351991	0.0261564	1.99006
Sample_29	0.138546	0.196957	0.744978	42.3989
Sample_3	0.434517	0.0105423	42.4655	100
Sample_30	0.310783	0.211572	1.53795	60.8228
Sample_31	0.0338137	0.354708	0.0967663	8.40329
Sample_32	0.0622351	0.373737	0.170321	14.2448
Sample_33	0.177162	0.168007	1.09226	52.0845
Sample_34	0.010324	0.44937	0.0231873	1.70006
Sample_35	0.0535075	0.302796	0.184112	15.2039
Sample_36	0.0944558	0.314538	0.309813	23.3056
Sample_37	0.0707667	0.281044	0.255657	20.1839
Sample_38	0.0111453	0.473032	0.0235715	1.7398
Sample_39	0.370606	0.0374433	10.4404	92.796
Sample_4	0.228492	0.163095	1.46844	59.2984
Sample_40	0.0328601	0.314217	0.105804	9.16628
Sample_41	0.245086	0.093187	2.86072	74.0549
Sample_42	0.495733	0.0959966	6.98023	85.8574
Sample_43	0.0244532	0.440832	0.0556538	4.79523
Sample_44	0.317176	0.0307205	10.6153	93.23
Sample_45	0.412183	0.0660368	6.90606	88.4497
Sample_46	0.46364	0.0832239	5.69819	86.7011
Sample_47	0.211805	0.201319	1.15465	52.7997
Sample_48	0.227886	0.303279	0.780762	43.7987
Sample_49	0.0364169	0.417411	0.0882735	7.70684
Sample_5	0.17286	0.22918	0.7793	43.2997
Sample_50	0.12594	0.330875	0.387282	27.1276
Sample_51	0.025755	0.492986	0.0526655	4.51447
Sample_52	0.0894664	0.191176	0.474795	32.1795
Sample_53	0.0205153	0.458764	0.0453808	3.83325
Sample_54	0.187776	0.159469	1.21197	54.6692
Sample_55	0.339245	0.0393657	9.97515	91.7115
Sample_56	0.0357883	0.321869	0.11374	9.83339
Sample_57	0.0145973	0.36666	0.0407606	3.39391
Sample_58	0.0757582	0.242833	0.320548	23.7507
Sample_59	0.0398883	0.299481	0.139175	11.8285
Sample_6	0.0252088	0.399888	0.0635955	5.51821
Sample_60	0.026991	0.468631	0.0579497	4.99863
Sample_61	0.254197	0.101785	2.6865	72.8585
Sample_62	0.441636	0.0259291	17.5393	96.7074
Sample_63	0.0664094	0.336335	0.201676	16.5534
Sample_64	0.0182351	0.439496	0.0419451	3.51103
Sample_65	0.0561201	0.257222	0.221335	17.8251
Sample_66	0.113436	0.252448	0.459156	31.3432
Sample_67	0.432563	0.0368132	16.1904	94.2878
Sample_68	0.0189436	0.433197	0.0440332	3.70819
Sample_69	0.0137288	0.394159	0.0358653	2.92575
Sample_7	0.0584714	0.259543	0.232276	18.6017
Sample_70	0.119713	0.149472	0.839894	45.3087
Sample_71	0.00948687	0.48188	0.0199039	1.37778
Sample_72	0.401043	0.026832	15.2871	95.8564
Sample_73	0.0101468	0.418509	0.0243555	1.81668
Sample_74	0.0220906	0.372762	0.060444	5.22153
Sample_75	0.0705092	0.320778	0.225931	18.1467
Sample_76	0.0199048	0.510288	0.0393656	3.26805
Sample_77	0.45547	0.0346725	13.5957	95.131
Sample_78	0.0198112	0.371955	0.0537338	4.61187
Sample_79	0.0408685	0.334962	0.123667	10.6583
Sample_8	0.405389	0.0268995	15.527	95.9646
Sample_80	0.0189287	0.426341	0.0448181	3.7751
Sample_81	0.332401	0.301226	1.14821	53.4873
Sample_82	0.508814	0.0279016	19.1839	97.0762
Sample_83	0.0883072	0.2346	0.398509	28.0636
Sample_84	0.0250052	0.417567	0.0614849	5.31897
Sample_85	0.0238981	0.473862	0.0513616	4.39449
Sample_86	0.241327	0.108585	2.40844	70.6951
Sample_87	0.0109839	0.413045	0.0265677	2.03336
Sample_88	0.311858	0.271438	1.17936	54.4713
Sample_89	0.288169	0.0573012	5.41781	85.1733
Sample_9	0.188581	0.199221	0.968018	49.099
Sample_90	0.0168767	0.393535	0.0441603	3.71662
Sample_91	0.0526418	0.271708	0.203743	16.5836
Sample_92	0.0385608	0.397556	0.100214	8.70228
Sample_93	0.021492	0.402148	0.0542761	4.66228
Sample_94	0.392829	0.308388	1.31517	57.2513
Sample_95	0.0654977	0.258586	0.262051	20.2515
Sample_96	0.27258	0.166821	1.75018	63.4692
Sample_97	0.139447	0.261694	0.546982	34.8681
Sample_98	0.23183	0.236737	0.978321	48.5981
Sample_99	0.0268238	0.297824	0.0959142	8.27288
