# Supplementary material for: Recognizing the Continuous Nature of Expression Heterogeneity and Clinical Outcomes in Clear Cell Renal Cell Carcinoma
Source: Sci Rep. 2017 Aug 4;7:7342. doi: 10.1038/s41598-017-07191-y (PMC5544702; doi:10.1038/s41598-017-07191-y)
Supplement: Supplementary file 3 — Dataset S2 [file 41598_2017_7191_MOESM3_ESM.xlsx]

## Sheet: Illustration
How to explain the result
As describe in the paper, the CLEAR approach allows arrange of samples regarding to a clinical factor by two reference sample sets (RSSs).
To predict CLEAR score, we used same RSSs with our 265 microarray dataset.
column B: dist1(ave) is the average correlation distance between individual sample with RSS1
column C: dist2(ave) is the average correlation distance between individual sample with RSS2
column D: ratio(ave) is the average correlation ratio computed from m bootstrapped gene sets M
column E: CLEAR Score is the scaled score. The sample with higher score have worse prognosis.

## Sheet: Supplement Table 9-GSE53000
sample	dist1(ave)	dist2(ave)	ratio(ave)	CLEAR Score
EV005R7	0.120543	0.530594	0.22971	18.4749
EV005R5	0.141449	0.575975	0.247645	19.671
EV003R2	0.120635	0.473396	0.258578	20.3518
EV005R6	0.156365	0.574579	0.274145	21.3811
EV005R4	0.147451	0.541006	0.275155	21.4348
EV003R1	0.13801	0.495432	0.282395	21.8164
EV006LN1a	0.15912	0.475423	0.3378	25.0812
RMH004VT	0.158879	0.473062	0.3401	25.1519
EV003R7	0.150242	0.422588	0.359693	26.3992
EV005R1	0.175986	0.491687	0.361102	26.4127
EV006R7	0.174545	0.46	0.383163	27.6247
RMH008R2	0.197296	0.500037	0.398141	28.3094
EV006R15	0.167267	0.421742	0.399475	28.503
RMH004R3	0.189164	0.468563	0.409558	28.9325
EV006R2	0.181408	0.434269	0.42201	29.5547
RMH008R3	0.185854	0.433301	0.433571	29.9773
EV006R1	0.188873	0.436389	0.436002	30.3011
EV005R3	0.190137	0.429081	0.447053	30.8927
EV001R4	0.192537	0.415228	0.468734	31.8375
RMH008R1	0.205478	0.438997	0.474201	31.9003
EV005R2	0.190039	0.405547	0.473463	32.1547
RK26R4	0.208523	0.434272	0.488532	32.5949
RMH008R8	0.243905	0.490991	0.501674	33.2839
EV006LN1b	0.202413	0.407029	0.503599	33.4108
RK26R1	0.209579	0.418478	0.50807	33.5975
RK26R3	0.215442	0.42541	0.514586	33.8382
RMH008R4	0.232465	0.438198	0.537122	34.7215
EV001chestwalla	0.216578	0.407914	0.53532	34.8875
RK26R5	0.229222	0.402932	0.577457	36.4732
RMH008R6	0.2434	0.425688	0.578277	36.6124
RK26R2	0.271196	0.391638	0.702218	41.2714
RK26R7	0.263238	0.375523	0.715425	41.5904
EV006R4	0.267555	0.370604	0.729758	42.3512
RMH002R1	0.297016	0.407646	0.746059	42.4091
RK26R11	0.334292	0.413942	0.818074	45.1974
RK26R8	0.289972	0.346041	0.849588	45.7595
EV007R9	0.311171	0.299417	1.05854	51.732
EV002R4	0.299373	0.279475	1.08098	52.2924
RK26R10	0.342847	0.289592	1.19604	54.787
EV001chestwallb	0.383585	0.26064	1.48748	60.3674
RMH002R3	0.42418	0.270651	1.59605	62.0145
EV007R4	0.380718	0.20745	1.90368	66.051
EV002R3	0.454655	0.239514	2.04386	67.0046
EV002R7	0.424895	0.200414	2.1777	69.223
EV002R9	0.430024	0.199901	2.24201	69.6274
RMH002R2	0.426147	0.17416	2.46868	72.2801
RMH002R6	0.429136	0.165935	2.5893	73.4551
EV006R3	0.420668	0.158441	2.72805	74.0164
EV002R1	0.422531	0.15107	2.91428	75.1036
EV007R1	0.481107	0.141124	3.55101	78.9565
RMH004R2	0.526779	0.148297	3.61802	79.7198
EV007R5	0.493297	0.135535	3.78168	80.1271
RMH004R8	0.451119	0.10863	4.40769	82.4381
EV003R6	0.506907	0.11499	4.47508	83.2524
RMH004R4	0.512885	0.114964	4.51696	83.4082
EV007R6	0.518635	0.113845	4.71095	83.778
EV007R3	0.542476	0.117363	4.76829	84.0402
EV007R2	0.544909	0.115313	4.88565	84.382
EV003R5	0.515978	0.107107	4.92749	84.633
EV001R7	0.580609	0.117969	4.99809	84.9977
EV001R2	0.496723	0.0779813	6.59777	88.3962
EV001R8	0.556603	0.0863689	6.66089	88.6053
EV001R1	0.475161	0.061162	8.23215	90.5724
EV001R3	0.54398	0.0653366	8.57342	91.3163
EV001R5	0.53069	0.0604886	9.15696	91.9081
