# Supplementary material for: Recognizing the Continuous Nature of Expression Heterogeneity and Clinical Outcomes in Clear Cell Renal Cell Carcinoma
Source: Sci Rep. 2017 Aug 4;7:7342. doi: 10.1038/s41598-017-07191-y (PMC5544702; doi:10.1038/s41598-017-07191-y)
Supplement: Supplementary file 4 — Dataset S3 [file 41598_2017_7191_MOESM4_ESM.xlsx]

## Sheet: Illustration  
How to explain the result
As describe in the paper, the CLEAR approach allows arrange of samples regarding to a clinical factor by two reference sample sets (RSSs).
To predict these public datasets CLEAR score, we used same RSSs with our 265 microarray dataset.
column B: dist1(ave) is the average correlation distance between individual sample with RSS1
column C: dist2(ave) is the average correlation distance between individual sample with RSS2
column D: ratio(ave) is the average correlation ratio computed from m bootstrapped gene sets M
column E: CLEAR Score is the scaled score. The sample with higher score have worse prognosis.

## Sheet: GSE16449
sample	dist1(ave)	dist2(ave)	ratio(ave)	Score	CCAB(110)	CCAB(34)
27	0.00220713	0.085972	0.0273633	1	CCA	CCA
A18	0.00464482	0.0948686	0.0530426	3.73521	CCA	CCA
A5	0.00494431	0.0959601	0.0556028	4.00095	CCA	CCA
A31	0.00634064	0.114433	0.0564366	4.10424	CCA	CCA
21	0.00613842	0.105214	0.0614087	4.57571	CCA	CCA
25	0.00540035	0.0829991	0.066298	5.10132	CCA	CCA
C1	0.00919791	0.112481	0.0861452	7.00946	CCA	CCA
C7	0.00849541	0.0951036	0.0913857	7.49915	CCA	CCA
A30	0.0148796	0.127244	0.117871	10.0802	CCA	CCA
C13	0.0173157	0.128987	0.143383	12.3051	CCA	CCA
3	0.0111629	0.0838154	0.155311	12.9994	CCA	CCA
11	0.0122168	0.0854793	0.157027	13.2942	CCA	CCA
A28	0.021218	0.132075	0.166144	14.2491	CCA	CCA
D5	0.00948492	0.0677263	0.180743	14.7596	CCA	CCA
D4	0.0109649	0.0710207	0.194741	15.8851	CCA	CCA
A5a	0.0169435	0.0988391	0.190335	15.9422	CCA	CCA
D10	0.0156767	0.0906773	0.209583	17.0979	CCA	CCA
D8	0.0118685	0.0633086	0.207195	17.3527	CCA	CCA
E7	0.0163615	0.0844266	0.210222	17.5895	CCA	CCA
C5	0.0169525	0.0746343	0.227162	19.0419	CCA	CCA
5	0.0158334	0.0702927	0.272473	21.4993	CCA	CCA
A11	0.0174176	0.0656978	0.289675	23.24	CCB	CCB
A9	0.0187535	0.0608456	0.317785	24.7545	CCA	CCA
2	0.0243136	0.0718324	0.409038	29.5446	CCA	CCA
D3	0.0240578	0.0526949	0.473718	41.5324	CCA	CCA
C9	0.069454	0.0867928	0.813145	52.2969	CCB	CCB
A26	0.0462108	0.0506108	1.02115	53.8255	CCB	CCB
17	0.0187498	0.0647679	0.315654	55.0333	CCB	CCB
A27	0.0424789	0.0427414	1.18335	56.7276	CCB	CCB
D9	0.0645062	0.0612838	1.1995	58.733	CCB	CCB
A4	0.055082	0.0527297	1.36148	59.0323	CCB	CCB
30	0.261512	0.137193	2.01556	74.9951	CCB	CCB
C11	0.200924	0.0991667	2.28852	77.333	CCB	CCB
C11a	0.171345	0.076949	2.38288	78.2092	CCB	CCB
15	0.191889	0.0835445	2.41162	79.4559	CCB	CCB
D11	0.101868	0.0372905	2.96681	83.4209	CCB	CCB
A26a	0.106974	0.0348361	3.48927	86.1866	CCB	CCB
A10	0.137188	0.0236318	6.92414	97.2944	CCB	CCB
A13	0.102077	0.0129986	8.16328	100	CCB	CCB

## Sheet: GSE25698
sample	dist1(ave)	dist2(ave)	ratio(ave)	CLEAR Score
GSM631231	0.0757347	0.487151	0.156863	13.3719
GSM631235	0.0805804	0.510894	0.158854	13.5179
GSM631221	0.0749424	0.455404	0.165919	14.009
GSM631230	0.0793487	0.466199	0.170541	14.3703
GSM631220	0.0914091	0.442954	0.208365	16.942
GSM631236	0.0972954	0.411492	0.23978	18.9565
GSM631222	0.123844	0.430864	0.296079	22.3223
GSM631219	0.183854	0.41474	0.458487	30.8868
GSM631233	0.159949	0.360561	0.470797	30.9237
GSM631224	0.182412	0.32907	0.588738	36.0385
GSM631229	0.215582	0.369885	0.6153	37.1218
GSM631240	0.169946	0.264612	0.715472	39.4135
GSM631234	0.232753	0.345293	0.70451	40.4354
GSM631239	0.207954	0.306404	0.732776	40.9474
GSM631241	0.228646	0.31072	0.766593	42.2822
GSM631217	0.269014	0.30797	0.897316	45.6803
GSM631223	0.310354	0.355916	0.900183	45.7991
GSM631216	0.241496	0.274307	0.96909	46.6731
GSM631226	0.293809	0.280032	1.10675	51.2724
GSM631237	0.286519	0.263306	1.23514	52.7817
GSM631232	0.362035	0.292696	1.44814	56.2842
GSM631245	0.333471	0.242161	1.4228	56.9994
GSM631247	0.292048	0.155862	1.99772	65.0106
GSM631242	0.357399	0.142002	3.16184	71.8947
GSM631227	0.359895	0.138851	2.91798	72.3887
GSM631243	0.489126	0.176913	2.89959	73.4525
GSM631244	0.561573	0.200953	2.8794	73.6229
GSM631218	0.449489	0.130409	4.16453	77.9742
GSM631228	0.422795	0.0953871	4.84184	81.6483
GSM631238	0.54346	0.122091	4.79699	81.7556
GSM631246	0.415625	0.0673279	6.46775	86.0335
GSM631225	0.403825	0.0553088	7.93159	87.9443

## Sheet: GSE20491
sample	dist1(ave)	dist2(ave)	ratio(ave)	Score
GSM514870	0.601291	0.709264	0.917671	46.2875
GSM514871	0.648255	0.667364	1.10294	49.997
GSM514876	0.772083	0.667285	1.20717	53.7539
GSM514877	0.756838	0.651114	1.23528	53.877
GSM514866	0.687799	0.582262	1.29003	54.5706
GSM514914	0.7071	0.558277	1.42338	56.4856
GSM514850	0.802857	0.622617	1.36976	56.6754
GSM514849	0.820316	0.623021	1.40827	57.2134
GSM514835	0.790906	0.603313	1.44777	57.2571
GSM514867	0.730616	0.532421	1.49929	58.3317
GSM514891	0.840394	0.591352	1.47585	58.9576
GSM514836	0.812902	0.571212	1.5483	59.1942
GSM514847	0.80568	0.559077	1.49312	59.2382
GSM514915	0.750504	0.509811	1.65159	60.1982
GSM514856	0.869603	0.561933	1.58704	60.8826
GSM514890	0.856233	0.555706	1.60097	60.9035
GSM514868	0.774018	0.49907	1.69532	61.2548
GSM514848	0.845082	0.527718	1.6864	61.8666
GSM514857	0.872068	0.539387	1.66005	61.9289
GSM514844	0.875321	0.53692	1.71149	62.2544
GSM514917	0.873383	0.532461	1.71427	62.284
GSM514873	0.871161	0.530017	1.70957	62.3222
GSM514916	0.875929	0.524368	1.75836	62.7365
GSM514872	0.875153	0.521554	1.75592	62.8304
GSM514869	0.793806	0.476145	1.88953	63.1564
GSM514875	0.895026	0.509512	1.85789	63.9402
GSM514846	0.922774	0.52335	1.82399	64.0164
GSM514894	0.715646	0.406926	2.01706	64.135
GSM514874	0.879278	0.488315	1.92609	64.5207
GSM514852	0.904341	0.500085	1.85942	64.5517
GSM514855	0.879223	0.482358	1.84827	64.6292
GSM514833	0.857486	0.477048	2.05643	64.8059
GSM514851	0.875261	0.476244	1.86469	64.8331
GSM514905	0.935866	0.511495	1.90702	64.8991
GSM514845	0.923108	0.503637	1.93631	65.0021
GSM514843	0.9221	0.498977	1.99571	65.2691
GSM514927	0.855676	0.461935	2.19467	65.3535
GSM514907	0.913084	0.485134	1.95013	65.5066
GSM514906	0.886726	0.467008	1.93034	65.5906
GSM514926	0.864241	0.44924	2.1694	66.2116
GSM514904	0.936373	0.484395	2.07209	66.2615
GSM514842	0.873413	0.443373	2.09556	66.6249
GSM514888	0.858046	0.43074	2.09345	66.8259
GSM514853	0.917501	0.458066	2.05663	66.8591
GSM514854	0.893242	0.444282	2.0452	66.8821
GSM514834	0.862289	0.436778	2.26808	66.928
GSM514832	0.910388	0.463721	2.29292	66.9313
GSM514831	0.919128	0.463346	2.28909	67.0871
GSM514862	0.906009	0.449269	2.15995	67.2042
GSM514909	0.903612	0.433137	2.13064	67.7217
GSM514908	0.928533	0.442238	2.17454	67.9422
GSM514899	0.912113	0.444572	2.47052	67.9816
GSM514838	0.907153	0.431014	2.25131	68.1288
GSM514898	0.92091	0.44361	2.46503	68.1616
GSM514865	0.941653	0.44645	2.29361	68.2374
GSM514841	0.905747	0.423271	2.25555	68.4174
GSM514863	0.934834	0.433603	2.30282	68.6383
GSM514889	0.881574	0.406233	2.30583	68.7603
GSM514892	0.792361	0.36295	2.36773	68.9523
GSM514837	0.915704	0.413702	2.3162	69.1142
GSM514885	0.860235	0.384991	2.26754	69.1282
GSM514860	0.917791	0.419116	2.4442	69.1655
GSM514895	0.756772	0.342299	2.47411	69.2806
GSM514901	0.915355	0.413045	2.43019	69.3203
GSM514912	0.912697	0.411471	2.52267	69.5004
GSM514924	0.792149	0.345285	2.46534	69.9557
GSM514900	0.924975	0.397876	2.47808	70.22
GSM514864	0.943621	0.4056	2.51349	70.2926
GSM514896	0.787703	0.339421	2.54065	70.401
GSM514884	0.822139	0.337019	2.52405	71.0762
GSM514859	0.936015	0.377919	2.64631	71.5611
GSM514839	0.94464	0.382055	2.68861	71.5742
GSM514911	0.931086	0.373049	2.70604	71.7699
GSM514861	0.942167	0.377279	2.73494	71.8167
GSM514879	0.911073	0.359508	2.60105	71.8358
GSM514858	0.946741	0.376323	2.68139	71.8628
GSM514886	0.967247	0.379357	2.65506	72.035
GSM514882	0.907962	0.354102	2.63808	72.0654
GSM514913	0.937175	0.371474	2.809	72.0756
GSM514897	0.802203	0.317408	2.82889	72.1927
GSM514910	0.944052	0.369717	2.75698	72.2062
GSM514902	0.944053	0.369851	2.84511	72.2932
GSM514840	0.952812	0.368551	2.76858	72.4168
GSM514929	0.926739	0.34862	2.73132	72.784
GSM514928	0.925486	0.346289	2.77811	72.9307
GSM514919	0.922485	0.342839	2.75237	73.0043
GSM514922	0.975116	0.364673	2.81684	73.0231
GSM514903	0.95236	0.358209	2.90934	73.0387
GSM514883	0.91122	0.332664	2.81431	73.3796
GSM514893	0.816423	0.293316	3.01439	73.8982
GSM514887	0.970687	0.345686	2.90822	73.9028
GSM514878	0.935797	0.316013	3.05162	74.8892
GSM514923	0.978399	0.32984	3.10883	74.9818
GSM514925	0.818951	0.270582	3.23189	75.4197
GSM514918	0.946815	0.294424	3.29723	76.3746
GSM514881	0.890297	0.245116	3.83303	78.6307
GSM514880	0.886377	0.228019	4.12108	79.7671
GSM514921	0.896259	0.226983	4.14613	79.9745
GSM514920	0.891266	0.208998	4.50317	81.1971

## Sheet: GSE33093
sample	dist1(ave)	dist2(ave)	ratio(ave)	Score
GSM820738	0.301842	0.755324	0.414929	28.3666
GSM820765	0.327627	0.738047	0.474585	30.3766
GSM820767	0.34108	0.719909	0.497446	31.9096
GSM820755	0.46768	0.60763	0.897536	42.8762
GSM820763	0.469575	0.596923	0.852166	43.7916
GSM820773	0.495786	0.578387	0.987567	45.6898
GSM820740	0.510794	0.559728	1.08483	47.0961
GSM820757	0.553293	0.525584	1.23808	50.8324
GSM820766	0.55687	0.51479	1.20135	51.7501
GSM820758	0.561845	0.509232	1.27898	52.0449
GSM820737	0.567889	0.512702	1.30315	52.1522
GSM820759	0.600825	0.473937	1.46151	55.6222
GSM820750	0.602628	0.47186	1.55897	55.6356
GSM820752	0.599477	0.465009	1.56178	55.8021
GSM820754	0.620108	0.456027	1.60946	57.3048
GSM820741	0.619034	0.453318	1.62348	57.3541
GSM820772	0.619358	0.440774	1.66113	58.1442
GSM820756	0.629124	0.444314	1.68514	58.2734
GSM820743	0.675699	0.388376	2.16606	63.0708
GSM820770	0.685439	0.384894	2.06462	63.8691
GSM820774	0.684992	0.375709	2.25641	64.3335
GSM820744	0.693605	0.378539	2.27571	64.3938
GSM820769	0.69929	0.350218	2.29667	66.6114
GSM820762	0.697409	0.346281	2.25064	66.8062
GSM820739	0.716923	0.326918	2.47306	68.6368
GSM820742	0.743848	0.325958	2.78914	69.3422
GSM820764	0.743233	0.319413	2.70595	69.8262
GSM820751	0.738191	0.313668	2.73399	70.1246
GSM820753	0.762525	0.276594	3.08974	73.2398
GSM820761	0.77817	0.2799	3.28005	73.412
GSM820735	0.771536	0.2753	3.16424	73.7231
GSM820736	0.792309	0.238994	3.7415	76.7929
GSM820768	0.78624	0.222279	3.97104	78.0352
GSM820771	0.822638	0.166872	5.82764	83.0848
GSM820745	0.863778	0.167931	6.70116	83.71
GSM820746	0.871021	0.16837	6.65875	83.8102
GSM820775	0.867913	0.152949	6.30006	85.013
GSM820777	0.887016	0.150909	6.62952	85.4529
GSM820748	0.898185	0.128912	9.07923	87.4721
GSM820749	0.895182	0.115261	8.42554	88.6154
GSM820776	0.894725	0.108412	12.4129	89.2146
GSM820747	0.931825	0.100775	11.0805	90.245
GSM820734	0.929751	0.0786185	13.4784	92.194
GSM820760	0.905973	0.0589626	16.2516	93.874

## Sheet: GSE53757
sample	dist1(ave)	dist2(ave)	ratio(ave)	CLEAR Score
GSM1300180	0.0577535	0.369267	0.159705	13.6074
GSM1300132	0.0731789	0.439197	0.168439	14.2572
GSM1300168	0.0749199	0.438004	0.17261	14.5663
GSM1300082	0.076474	0.443265	0.175486	14.7312
GSM1300178	0.0751201	0.413638	0.184508	15.386
GSM1300170	0.082718	0.455613	0.183686	15.4007
GSM1300152	0.0800771	0.412964	0.198588	16.4049
GSM1300118	0.0828267	0.420948	0.199982	16.4276
GSM1300143	0.0731029	0.368867	0.203927	16.6273
GSM1300074	0.0795807	0.401383	0.202746	16.649
GSM1300084	0.0831266	0.406937	0.208546	17.0809
GSM1300160	0.0823508	0.399272	0.210484	17.1586
GSM1300128	0.0954994	0.447145	0.216775	17.6695
GSM1300096	0.082836	0.38776	0.219654	17.751
GSM1300064	0.0794254	0.365393	0.223895	17.9999
GSM1300104	0.0866525	0.393696	0.224242	18.0574
GSM1300100	0.0912275	0.396511	0.234949	18.7482
GSM1300124	0.105969	0.458209	0.234002	18.8004
GSM1300076	0.1028	0.438249	0.236836	18.9984
GSM1300130	0.103363	0.425507	0.245432	19.5762
GSM1300122	0.109935	0.452907	0.245797	19.5797
GSM1300138	0.0944976	0.385693	0.251091	19.8109
GSM1300072	0.103877	0.413023	0.256188	20.1818
GSM1300199	0.0824673	0.325671	0.263946	20.553
GSM1300116	0.102652	0.396327	0.263129	20.6628
GSM1300102	0.109544	0.419125	0.266112	20.8245
GSM1300106	0.102739	0.388152	0.269001	20.938
GSM1300156	0.121679	0.446383	0.274808	21.212
GSM1300145	0.107006	0.395725	0.278833	21.5084
GSM1300108	0.11336	0.409335	0.2818	21.7677
GSM1300062	0.118835	0.428515	0.281592	21.7953
GSM1300094	0.122066	0.435163	0.284196	21.9416
GSM1300134	0.111882	0.378658	0.295158	22.5603
GSM1300164	0.115005	0.394945	0.297904	22.6732
GSM1300098	0.123864	0.422509	0.297061	22.7005
GSM1300080	0.129915	0.43563	0.30174	22.961
GSM1300078	0.130925	0.432735	0.306385	23.2649
GSM1300110	0.136618	0.438079	0.312926	23.5114
GSM1300112	0.131487	0.418144	0.317086	23.8269
GSM1300136	0.117495	0.365708	0.328303	24.4238
GSM1300090	0.131591	0.396215	0.332897	24.7569
GSM1300162	0.0974783	0.296117	0.343924	25.1295
GSM1300114	0.129327	0.380207	0.347624	25.5312
GSM1300086	0.112163	0.310494	0.375303	26.55
GSM1300158	0.10018	0.278244	0.372147	26.5813
GSM1300188	0.100026	0.276473	0.378937	26.6452
GSM1300182	0.100644	0.274461	0.380024	26.825
GSM1300070	0.149374	0.398751	0.376118	27.1136
GSM1300126	0.123503	0.309226	0.412273	28.2129
GSM1300066	0.11229	0.262161	0.46387	30.1323
GSM1300154	0.160584	0.348766	0.478977	31.5348
GSM1300205	0.14201	0.271535	0.535491	34.0467
GSM1300088	0.119945	0.227194	0.550668	34.814
GSM1300148	0.156074	0.268677	0.682059	37.7881
GSM1300092	0.254083	0.388004	0.668895	39.3024
GSM1300176	0.137903	0.212503	0.721085	39.5836
GSM1300184	0.186505	0.261433	0.767468	41.6602
GSM1300201	0.176178	0.234014	0.869787	42.7149
GSM1300197	0.150934	0.171778	1.02045	46.5743
GSM1300150	0.177496	0.158702	1.18667	52.4476
GSM1300174	0.254576	0.168799	1.96035	60.0475
GSM1300068	0.222048	0.125116	2.00032	63.7964
GSM1300195	0.248638	0.113981	2.38485	68.3378
GSM1300203	0.261718	0.0851156	3.38367	75.2753
GSM1300172	0.264833	0.0838153	3.36953	75.4362
GSM1300120	0.414696	0.123208	3.6573	77.1113
GSM1300193	0.381825	0.106174	3.69068	78.1498
GSM1300186	0.504775	0.130519	4.02311	79.4884
GSM1300191	0.663289	0.160656	4.49907	80.9394
GSM1300147	0.409622	0.087849	4.87271	82.2591
GSM1300166	0.468293	0.0940457	5.38458	83.3203
GSM1300141	0.466332	0.0703562	6.80757	86.8467

## Sheet: GSE36895
sample	dist1(ave)	dist2(ave)	ratio(ave)	CLEAR Score
GSM905044	0.0152047	0.478543	0.0322811	3.10835
GSM905026	0.0223365	0.491718	0.0458857	4.3501
GSM905031	0.0235075	0.510354	0.0458487	4.36494
GSM904986	0.0229226	0.454238	0.0510578	4.8248
GSM904996	0.0265198	0.446155	0.0600296	5.61501
GSM905002	0.0258913	0.411116	0.0637166	5.93113
GSM904994	0.030347	0.477168	0.0636499	5.9423
GSM905029	0.0285817	0.402139	0.0724092	6.7146
GSM905020	0.0379236	0.462817	0.0826903	7.54889
GSM905022	0.0393531	0.452426	0.0864797	7.89037
GSM905009	0.0495497	0.471795	0.105631	9.42993
GSM905012	0.0523849	0.424682	0.12455	10.8848
GSM905017	0.0578359	0.35118	0.171649	14.3678
GSM904989	0.0578702	0.336787	0.177436	14.6161
GSM904999	0.102225	0.340042	0.318937	23.5227
GSM905027	0.150306	0.365039	0.430075	29.2602
GSM905038	0.100459	0.241202	0.50306	29.5203
GSM905023	0.118382	0.240151	0.524657	33.2005
GSM905041	0.124521	0.207942	0.661027	37.5095
GSM905004	0.226627	0.197821	1.29928	52.8108
GSM905014	0.287962	0.224578	1.35304	54.9466
GSM905007	0.318459	0.164316	2.55898	66.7038
GSM905036	0.336855	0.145714	2.60161	69.7408
GSM905043	0.572199	0.149158	4.14512	79.5855
GSM905040	0.40486	0.093063	5.17395	81.4202
GSM904991	0.532593	0.122991	5.3159	81.4252
GSM905034	0.429946	0.0703258	6.59574	85.953
GSM905024	0.521261	0.0809518	7.01562	86.7105
GSM905032	0.404503	0.0390815	11.8963	91.2734

## Sheet: GSE14994
sample	dist1(ave)	dist2(ave)	ratio(ave)	CLEAR Score
GSM374833	0.0370562	0.372372	0.101023	9.1334
GSM374819	0.0413474	0.378552	0.110365	9.9005
GSM374853	0.0413574	0.35215	0.118442	10.5447
GSM374865	0.0405303	0.332651	0.124364	10.9556
GSM374864	0.0427009	0.346287	0.126253	11.0917
GSM374866	0.0498069	0.388797	0.129086	11.388
GSM374817	0.0413747	0.327652	0.130739	11.4705
GSM374839	0.0421944	0.331975	0.130962	11.5005
GSM374837	0.0487008	0.375805	0.131373	11.5664
GSM374809	0.0534114	0.396462	0.136404	11.953
GSM374822	0.0506962	0.371264	0.137621	12.0586
GSM374814	0.0512442	0.362828	0.142477	12.4269
GSM374855	0.0506126	0.346034	0.147979	12.8174
GSM374824	0.0573502	0.367472	0.157226	13.5345
GSM374859	0.0601287	0.381202	0.158964	13.668
GSM374831	0.0607473	0.384768	0.159299	13.687
GSM374854	0.0584491	0.373607	0.161715	13.8269
GSM374825	0.0559014	0.348733	0.162542	13.8819
GSM374823	0.0600065	0.360457	0.167707	14.3158
GSM374838	0.0598499	0.354291	0.170702	14.5194
GSM374851	0.0579554	0.344678	0.172099	14.5931
GSM374808	0.0531549	0.29701	0.185233	15.289
GSM374811	0.0614518	0.337276	0.183575	15.4097
GSM374815	0.0675218	0.37071	0.183136	15.4183
GSM374847	0.0732723	0.398457	0.185255	15.5799
GSM374813	0.0668292	0.353358	0.191161	15.9902
GSM374863	0.0651717	0.333438	0.197631	16.4264
GSM374841	0.0763476	0.384193	0.200003	16.6075
GSM374812	0.0655555	0.33599	0.201185	16.615
GSM374840	0.0838261	0.416171	0.202194	16.6992
GSM374852	0.0747095	0.356574	0.211203	17.3846
GSM374856	0.0617526	0.290328	0.217997	17.6456
GSM374820	0.0742964	0.33903	0.222922	18.1087
GSM374868	0.0648818	0.296238	0.228496	18.206
GSM374849	0.0675254	0.279351	0.248976	19.5146
GSM374844	0.079933	0.332014	0.247633	19.6648
GSM374829	0.0953937	0.386299	0.247391	19.7211
GSM374816	0.0760803	0.288418	0.273618	21.0932
GSM374843	0.110839	0.410802	0.269978	21.1208
GSM374848	0.108117	0.395694	0.273711	21.4208
GSM374818	0.118065	0.413935	0.282919	21.8042
GSM374870	0.0791532	0.271406	0.298375	22.7437
GSM374862	0.0794304	0.255066	0.318534	23.6576
GSM374830	0.135474	0.411495	0.326396	24.4113
GSM374836	0.105491	0.302488	0.370743	26.3884
GSM374850	0.0812736	0.214792	0.39626	27.6017
GSM374842	0.102279	0.265288	0.397614	28.0723
GSM374872	0.0997002	0.240063	0.425834	29.5477
GSM374869	0.0938997	0.207392	0.468734	31.3131
GSM374846	0.13553	0.293183	0.498497	31.5505
GSM374877	0.144652	0.309063	0.503529	32.4064
GSM374871	0.142018	0.274021	0.531812	34.0336
GSM374828	0.120638	0.224956	0.604866	35.4011
GSM374873	0.165882	0.293497	0.572535	35.4886
GSM374867	0.138314	0.240006	0.592246	36.324
GSM374875	0.161212	0.253062	0.648624	38.7021
GSM374874	0.194191	0.287306	0.68131	39.69
GSM374810	0.210109	0.20484	1.1485	50.6513
GSM374876	0.188635	0.139054	1.4706	57.4126
GSM374860	0.204633	0.133061	1.62949	59.9864
GSM374827	0.326378	0.190251	1.83476	63.4528
GSM374826	0.26301	0.132056	2.22769	66.0925
GSM374858	0.242614	0.109611	2.37763	68.5207
GSM374835	0.285248	0.118371	2.52626	70.0751
GSM374857	0.321434	0.127511	2.71963	71.2572
GSM374834	0.347197	0.12971	2.83072	72.054
GSM374845	0.41129	0.141351	2.98915	74.1634
GSM374861	0.355074	0.110883	3.4007	76.0304
GSM374832	0.501521	0.151945	3.392	76.6027
GSM374821	0.398772	0.109635	3.92618	77.8666

## Sheet: GSE22541
sample	dist1(ave)	dist2(ave)	ratio(ave)	CLEAR Score
GSM359492	0.0492682	0.444549	0.110646	9.84915
GSM359490	0.0531735	0.469611	0.113692	10.1056
GSM559591	0.0642392	0.430978	0.151776	13.0143
GSM559593	0.0731213	0.461034	0.15799	13.5779
GSM559577	0.0725691	0.405876	0.177238	14.9116
GSM559595	0.0998599	0.481673	0.206597	16.9782
GSM559578	0.0914779	0.428572	0.212001	17.3638
GSM559596	0.109424	0.506775	0.214289	17.4867
GSM559586	0.0993264	0.463634	0.215869	17.6663
GSM559720	0.0853432	0.391604	0.221114	18.0175
GSM559594	0.117916	0.50641	0.231046	18.5976
GSM559584	0.0943751	0.399179	0.236409	18.9648
GSM559581	0.121279	0.474031	0.25487	20.1513
GSM559718	0.128773	0.470946	0.26231	20.3067
GSM359491	0.0943999	0.345424	0.283269	21.126
GSM559590	0.140071	0.496311	0.285291	22.0604
GSM559585	0.131425	0.451297	0.294353	22.4603
GSM559588	0.160698	0.514846	0.302908	22.6758
GSM559582	0.128224	0.397724	0.330037	24.5663
GSM559579	0.151064	0.418312	0.365035	26.5493
GSM559719	0.161053	0.328973	0.525674	33.3291
GSM359486	0.228227	0.441915	0.531778	33.542
GSM359493	0.167737	0.264765	0.676732	37.6089
GSM559727	0.208037	0.348432	0.641147	37.7064
GSM559714	0.330158	0.528652	0.646696	38.6201
GSM559717	0.190454	0.271975	0.855172	43.0347
GSM359489	0.189754	0.246194	0.880997	44.5037
GSM359496	0.193527	0.216083	1.04567	47.6693
GSM359479	0.235635	0.260306	1.00501	48.0467
GSM559724	0.232331	0.228656	1.30273	51.8419
GSM559721	0.309345	0.261189	1.22007	52.275
GSM359477	0.246735	0.201096	1.33335	54.6501
GSM559707	0.244576	0.199073	1.36851	55.1786
GSM559726	0.294304	0.208734	1.54145	58.2701
GSM559599	0.384983	0.249049	1.7009	61.4186
GSM359484	0.280347	0.174661	1.78938	61.5497
GSM359495	0.33226	0.153676	2.41458	68.2053
GSM559600	0.31948	0.143491	2.48338	69.1883
GSM359483	0.376648	0.158086	2.65642	69.9561
GSM559712	0.398037	0.16758	2.56773	70.3517
GSM559705	0.379618	0.148219	2.71094	71.4466
GSM559722	0.459064	0.183818	2.73109	71.9526
GSM359487	0.417111	0.158878	3.06494	72.4163
GSM559708	0.478359	0.17893	2.72069	72.7298
GSM359482	0.317651	0.119107	3.32098	73.1051
GSM559723	0.422202	0.154401	2.88269	73.1152
GSM559710	0.370761	0.136689	2.89317	73.1579
GSM559713	0.494348	0.178432	2.82621	73.5874
GSM359494	0.476011	0.172809	3.08506	73.6723
GSM559589	0.409136	0.143098	3.10455	73.9773
GSM359480	0.367086	0.123298	3.2301	74.3187
GSM559716	0.466661	0.157365	3.11454	74.8156
GSM559728	0.556912	0.190624	3.1235	74.9486
GSM559711	0.467722	0.147042	3.38816	76.2785
GSM559597	0.387485	0.116596	3.47526	76.8052
GSM559580	0.500254	0.14404	3.58223	77.8017
GSM559725	0.490288	0.138638	3.68075	77.9424
GSM559715	0.471889	0.133808	3.69196	77.9453
GSM559709	0.448299	0.118483	3.9762	79.1734
GSM559583	0.525324	0.133575	4.26856	80.0866
GSM559706	0.529039	0.130656	4.22814	80.3451
GSM359485	0.41793	0.100265	4.54141	80.5073
GSM359488	0.454545	0.105454	4.68185	81.0549
GSM559598	0.444637	0.100085	4.5759	81.5973
GSM559592	0.501929	0.115522	4.84792	81.5995
GSM359481	0.415347	0.0870213	5.53254	82.7562
GSM559587	0.544886	0.0920011	6.29478	85.6971
GSM359478	0.553528	0.0715831	8.1996	88.5958

## Sheet: GSE46699
sample	dist1(ave)	dist2(ave)	ratio(ave)	CLEAR Score
GSM1134870	0.00405764	0.451414	0.0090726	0.897926
GSM1134804	0.0069231	0.43127	0.0161366	1.58523
GSM1134769	0.00814535	0.433335	0.0187113	1.83067
GSM1134808	0.00786633	0.399038	0.0200567	1.96213
GSM1134765	0.00932182	0.416928	0.0220992	2.15479
GSM1134834	0.0105087	0.446525	0.0234325	2.28124
GSM1134862	0.0123037	0.484823	0.0249155	2.42348
GSM1134791	0.0110112	0.418915	0.0262572	2.55145
GSM1134789	0.0113962	0.422805	0.0267663	2.60359
GSM1134836	0.014695	0.4711	0.0309308	2.99088
GSM1134868	0.0128394	0.40752	0.0313546	3.02904
GSM1134840	0.0187197	0.437956	0.0426456	4.05487
GSM1134783	0.0210242	0.476259	0.0428976	4.08798
GSM1134767	0.0216853	0.464894	0.0471094	4.47573
GSM1134889	0.0240636	0.423331	0.0561928	5.27677
GSM1134848	0.0296157	0.491933	0.0593387	5.57458
GSM1134795	0.0226995	0.384113	0.0606836	5.65318
GSM1134781	0.0242439	0.377376	0.0650827	6.03748
GSM1134844	0.020924	0.328525	0.0656384	6.0949
GSM1134797	0.0257683	0.347756	0.075479	6.9597
GSM1134773	0.0324714	0.427297	0.0756048	6.97601
GSM1134828	0.033495	0.435924	0.0774761	7.13054
GSM1134864	0.0311102	0.398589	0.0783859	7.19312
GSM1134801	0.033819	0.354247	0.0983854	8.75599
GSM1134832	0.0295219	0.310767	0.098994	8.8749
GSM1134838	0.03554	0.361859	0.101236	9.04213
GSM1134775	0.0467996	0.449999	0.103362	9.28414
GSM1134793	0.0326792	0.323785	0.104922	9.29352
GSM1134812	0.0406101	0.381993	0.110127	9.70151
GSM1134806	0.0367308	0.335874	0.114071	10.0211
GSM1134826	0.0385662	0.339289	0.118617	10.359
GSM1134882	0.0410755	0.341672	0.120248	10.6035
GSM1134820	0.0391568	0.33089	0.124325	10.7818
GSM1134878	0.0503321	0.411292	0.125231	10.9498
GSM1134818	0.0450537	0.291667	0.158762	13.3998
GSM1134777	0.0611246	0.273603	0.240925	18.5588
GSM1134850	0.0817119	0.292525	0.301209	21.8382
GSM1304420	0.0782816	0.261062	0.316655	23.5734
GSM1134787	0.0889999	0.272554	0.353023	24.5159
GSM1134822	0.100572	0.28028	0.376273	25.7453
GSM1134853	0.120097	0.320033	0.397248	27.0374
GSM1134880	0.112972	0.294147	0.396019	27.3052
GSM1134855	0.122607	0.308505	0.416863	27.8244
GSM1134876	0.0927586	0.236601	0.469414	28.7153
GSM1134799	0.107982	0.251561	0.448247	30.2232
GSM1134852	0.0864811	0.202201	0.456378	30.395
GSM1134857	0.128526	0.282829	0.487377	30.5072
GSM1134874	0.109426	0.242705	0.513226	31.1622
GSM1134872	0.100807	0.219496	0.485947	31.6047
GSM1134846	0.170878	0.310423	0.605087	35.654
GSM1134810	0.219281	0.322497	0.694112	38.132
GSM1134866	0.165855	0.25632	0.701535	38.3319
GSM1134859	0.224597	0.313207	0.78439	41.039
GSM1134888	0.18778	0.242717	0.83933	42.798
GSM1134842	0.194708	0.162626	1.39751	53.6642
GSM1134816	0.178311	0.150129	1.67637	53.6668
GSM1134884	0.321372	0.232452	1.45847	56.5423
GSM1134886	0.297669	0.196163	1.80507	58.8111
GSM1134779	0.325716	0.201756	1.84509	60.5212
GSM1134803	0.2092	0.119592	1.90397	62.7013
GSM1134771	0.456984	0.176371	3.22569	72.5847
GSM1134830	0.337177	0.10865	3.47373	74.3265
GSM1304422	0.478759	0.160403	3.67468	75.3202
GSM1134785	0.580062	0.17466	3.60945	77.0497
GSM1134824	0.434181	0.0935317	5.02552	82.1025
GSM1134814	0.494613	0.0458611	12.0297	91.6264

[truncated: 3 more sheets: GSE40435, E_MTAB-3267, TCGA]
