# Supplementary material for: Recognizing the Continuous Nature of Expression Heterogeneity and Clinical Outcomes in Clear Cell Renal Cell Carcinoma
Source: Sci Rep. 2017 Aug 4;7:7342. doi: 10.1038/s41598-017-07191-y (PMC5544702; doi:10.1038/s41598-017-07191-y)
Supplement: Supplementary file 5 — Dataset S10 [file 41598_2017_7191_MOESM5_ESM.xlsx]

## Sheet: Illustration  
How to explain the result
As describe in the paper, the CLEAR approach allows arrange of samples regarding to a clinical factor by two reference sample sets (RSSs).
To predict these public datasets CLEAR score, we used same RSSs with our 265 microarray dataset.
column B: dist1(ave) is the average correlation distance between individual sample with RSS1
column C: dist2(ave) is the average correlation distance between individual sample with RSS2
column D: ratio(ave) is the average correlation ratio computed from m bootstrapped gene sets M
column E: CLEAR Score is the scaled score. The sample with higher score have worse prognosis.

## Sheet: GSE16449
sample	dist1(ave)	dist2(ave)	ratio(ave)	Score	CCAB(110)	CCAB(34)	Grade	Size	Stage			CCAB(110)	CCAB(34)
27	0.00220713	0.085972	0.0273633	1	CCA	CCA	2	4.5	1		<50	CCA:24/24	CCA:24/24
A18	0.00464482	0.0948686	0.0530426	3.73521	CCA	CCA	2	7.5	2		>50	CCB:14/15	CCB:14/15
A5	0.00494431	0.0959601	0.0556028	4.00095	CCA	CCA	3	17	3
A31	0.00634064	0.114433	0.0564366	4.10424	CCA	CCA	2	2.7	1
21	0.00613842	0.105214	0.0614087	4.57571	CCA	CCA	2	4.4	1
25	0.00540035	0.0829991	0.066298	5.10132	CCA	CCA	2	4.7	1
C1	0.00919791	0.112481	0.0861452	7.00946	CCA	CCA	3	2.2	1
C7	0.00849541	0.0951036	0.0913857	7.49915	CCA	CCA	3	2.8	1
A30	0.0148796	0.127244	0.117871	10.0802	CCA	CCA	2	5.5	1
C13	0.0173157	0.128987	0.143383	12.3051	CCA	CCA	3	4.7	1
3	0.0111629	0.0838154	0.155311	12.9994	CCA	CCA	2	2.5	1
11	0.0122168	0.0854793	0.157027	13.2942	CCA	CCA	2	4	1
A28	0.021218	0.132075	0.166144	14.2491	CCA	CCA	2	8	2
D5	0.00948492	0.0677263	0.180743	14.7596	CCA	CCA	2	4.1	1
D4	0.0109649	0.0710207	0.194741	15.8851	CCA	CCA	1	5.5	1
A5a	0.0169435	0.0988391	0.190335	15.9422	CCA	CCA	3	17	3
D10	0.0156767	0.0906773	0.209583	17.0979	CCA	CCA	2	3.5	1
D8	0.0118685	0.0633086	0.207195	17.3527	CCA	CCA	2	3.8	1
E7	0.0163615	0.0844266	0.210222	17.5895	CCA	CCA	2	5.5	1
C5	0.0169525	0.0746343	0.227162	19.0419	CCA	CCA	2	2.7	1
5	0.0158334	0.0702927	0.272473	21.4993	CCA	CCA	2	6.1	1
A11	0.0174176	0.0656978	0.289675	23.24	CCB	CCB	3	3	1
A9	0.0187535	0.0608456	0.317785	24.7545	CCA	CCA	2	8.2	3
2	0.0243136	0.0718324	0.409038	29.5446	CCA	CCA	2	5.2	1
D3	0.0240578	0.0526949	0.473718	41.5324	CCA	CCA	2	5	1
C9	0.069454	0.0867928	0.813145	52.2969	CCB	CCB	3	8.7	2
A26	0.0462108	0.0506108	1.02115	53.8255	CCB	CCB	2	3	1
17	0.0187498	0.0647679	0.315654	55.0333	CCB	CCB	2	3	1
A27	0.0424789	0.0427414	1.18335	56.7276	CCB	CCB	2	2	1
D9	0.0645062	0.0612838	1.1995	58.733	CCB	CCB	2	1.8	1
A4	0.055082	0.0527297	1.36148	59.0323	CCB	CCB	2	3.9	1
30	0.261512	0.137193	2.01556	74.9951	CCB	CCB	3	7	1
C11	0.200924	0.0991667	2.28852	77.333	CCB	CCB	2	7.5	2
C11a	0.171345	0.076949	2.38288	78.2092	CCB	CCB	2	7.5	2
15	0.191889	0.0835445	2.41162	79.4559	CCB	CCB	2	5.5	1
D11	0.101868	0.0372905	2.96681	83.4209	CCB	CCB	2	2.3	1
A26a	0.106974	0.0348361	3.48927	86.1866	CCB	CCB	2	3	1
A10	0.137188	0.0236318	6.92414	97.2944	CCB	CCB	2	3.2	1
A13	0.102077	0.0129986	8.16328	100	CCB	CCB	3	10	3

## Sheet: GSE25698
sample	dist1(ave)	dist2(ave)	ratio(ave)	CLEAR Score	Grade	Stage	CCAB(110)	CCAB(34)				CCAB(110)	CCAB(34)
GSM631231	0.0757347	0.487151	0.156863	13.3719	NA	NA	CCA	CCA			<50	CCA:15/18	CCA:14/18
GSM631235	0.0805804	0.510894	0.158854	13.5179	NA	NA	CCA	CCA			>50	CCB:14/14	CCB:12/14
GSM631221	0.0749424	0.455404	0.165919	14.009	NA	NA	CCA	CCA
GSM631230	0.0793487	0.466199	0.170541	14.3703	NA	NA	CCA	CCA
GSM631220	0.0914091	0.442954	0.208365	16.942	NA	NA	CCA	CCA
GSM631236	0.0972954	0.411492	0.23978	18.9565	NA	NA	CCB	CCA
GSM631222	0.123844	0.430864	0.296079	22.3223	NA	NA	CCA	CCA
GSM631219	0.183854	0.41474	0.458487	30.8868	NA	NA	CCA	CCA
GSM631233	0.159949	0.360561	0.470797	30.9237	NA	NA	CCA	CCA
GSM631224	0.182412	0.32907	0.588738	36.0385	NA	NA	CCA	CCA
GSM631229	0.215582	0.369885	0.6153	37.1218	NA	NA	CCA	CCA
GSM631240	0.169946	0.264612	0.715472	39.4135	NA	NA	CCA	CCA
GSM631234	0.232753	0.345293	0.70451	40.4354	NA	NA	CCA	CCA
GSM631239	0.207954	0.306404	0.732776	40.9474	NA	NA	CCA	CCB
GSM631241	0.228646	0.31072	0.766593	42.2822	NA	NA	CCB	CCA
GSM631217	0.269014	0.30797	0.897316	45.6803	NA	NA	CCA	CCB
GSM631223	0.310354	0.355916	0.900183	45.7991	NA	NA	CCB	CCB
GSM631216	0.241496	0.274307	0.96909	46.6731	NA	NA	CCA	CCB
GSM631226	0.293809	0.280032	1.10675	51.2724	NA	NA	CCB	CCA
GSM631237	0.286519	0.263306	1.23514	52.7817	NA	NA	CCB	CCB
GSM631232	0.362035	0.292696	1.44814	56.2842	NA	NA	CCB	CCB
GSM631245	0.333471	0.242161	1.4228	56.9994	NA	NA	CCB	CCB
GSM631247	0.292048	0.155862	1.99772	65.0106	NA	NA	CCB	CCB
GSM631242	0.357399	0.142002	3.16184	71.8947	NA	NA	CCB	CCB
GSM631227	0.359895	0.138851	2.91798	72.3887	NA	NA	CCB	CCB
GSM631243	0.489126	0.176913	2.89959	73.4525	NA	NA	CCB	CCA
GSM631244	0.561573	0.200953	2.8794	73.6229	NA	NA	CCB	CCB
GSM631218	0.449489	0.130409	4.16453	77.9742	NA	NA	CCB	CCB
GSM631228	0.422795	0.0953871	4.84184	81.6483	NA	NA	CCB	CCB
GSM631238	0.54346	0.122091	4.79699	81.7556	NA	NA	CCB	CCB
GSM631246	0.415625	0.0673279	6.46775	86.0335	NA	NA	CCB	CCB
GSM631225	0.403825	0.0553088	7.93159	87.9443	NA	NA	CCB	CCB

## Sheet: GSE20491
sample	dist1(ave)	dist2(ave)	ratio(ave)	Score	Grade	Stage	CCAB(110)	CCAB(34)				CCAB(110)	CCAB(34)
GSM514870	0.601291	0.709264	0.917671	46.2875	NA	2	CCA	CCA			<50	2/2	2/2
GSM514871	0.648255	0.667364	1.10294	49.997	NA	2	CCA	CCA			>50	CCB:88/97	CCB:83/97
GSM514876	0.772083	0.667285	1.20717	53.7539	NA	1	CCA	CCA
GSM514877	0.756838	0.651114	1.23528	53.877	NA	1	CCA	CCA
GSM514866	0.687799	0.582262	1.29003	54.5706	NA	2	CCA	CCA
GSM514914	0.7071	0.558277	1.42338	56.4856	NA	2	CCB	CCA
GSM514850	0.802857	0.622617	1.36976	56.6754	NA	NA	CCB	CCB
GSM514849	0.820316	0.623021	1.40827	57.2134	NA	NA	CCB	CCB
GSM514835	0.790906	0.603313	1.44777	57.2571	NA	NA	CCB	CCB
GSM514867	0.730616	0.532421	1.49929	58.3317	NA	2	CCB	CCA
GSM514891	0.840394	0.591352	1.47585	58.9576	NA	2	CCB	CCB
GSM514836	0.812902	0.571212	1.5483	59.1942	NA	NA	CCB	CCB
GSM514847	0.80568	0.559077	1.49312	59.2382	NA	NA	CCB	CCB
GSM514915	0.750504	0.509811	1.65159	60.1982	NA	2	CCB	CCA
GSM514856	0.869603	0.561933	1.58704	60.8826	NA	2	CCB	CCB
GSM514890	0.856233	0.555706	1.60097	60.9035	NA	2	CCB	CCB
GSM514868	0.774018	0.49907	1.69532	61.2548	NA	2	CCA	CCA
GSM514848	0.845082	0.527718	1.6864	61.8666	NA	NA	CCB	CCB
GSM514857	0.872068	0.539387	1.66005	61.9289	NA	2	CCB	CCB
GSM514844	0.875321	0.53692	1.71149	62.2544	NA	3	CCB	CCB
GSM514917	0.873383	0.532461	1.71427	62.284	NA	1	CCA	CCA
GSM514873	0.871161	0.530017	1.70957	62.3222	NA	1	CCA	CCA
GSM514916	0.875929	0.524368	1.75836	62.7365	NA	1	CCA	CCA
GSM514872	0.875153	0.521554	1.75592	62.8304	NA	1	CCB	CCA
GSM514869	0.793806	0.476145	1.88953	63.1564	NA	2	CCB	CCA
GSM514875	0.895026	0.509512	1.85789	63.9402	NA	1	CCA	CCA
GSM514846	0.922774	0.52335	1.82399	64.0164	NA	NA	CCB	CCB
GSM514894	0.715646	0.406926	2.01706	64.135	NA	2	CCB	CCB
GSM514874	0.879278	0.488315	1.92609	64.5207	NA	1	CCA	CCA
GSM514852	0.904341	0.500085	1.85942	64.5517	NA	2	CCB	CCB
GSM514855	0.879223	0.482358	1.84827	64.6292	NA	2	CCB	CCB
GSM514833	0.857486	0.477048	2.05643	64.8059	NA	NA	CCB	CCB
GSM514851	0.875261	0.476244	1.86469	64.8331	NA	2	CCB	CCB
GSM514905	0.935866	0.511495	1.90702	64.8991	NA	NA	CCB	CCB
GSM514845	0.923108	0.503637	1.93631	65.0021	NA	NA	CCB	CCB
GSM514843	0.9221	0.498977	1.99571	65.2691	NA	3	CCB	CCB
GSM514927	0.855676	0.461935	2.19467	65.3535	NA	NA	CCB	CCB
GSM514907	0.913084	0.485134	1.95013	65.5066	NA	2	CCB	CCB
GSM514906	0.886726	0.467008	1.93034	65.5906	NA	2	CCB	CCB
GSM514926	0.864241	0.44924	2.1694	66.2116	NA	NA	CCB	CCB
GSM514904	0.936373	0.484395	2.07209	66.2615	NA	NA	CCB	CCB
GSM514842	0.873413	0.443373	2.09556	66.6249	NA	3	CCB	CCB
GSM514888	0.858046	0.43074	2.09345	66.8259	NA	2	CCB	CCB
GSM514853	0.917501	0.458066	2.05663	66.8591	NA	2	CCB	CCB
GSM514854	0.893242	0.444282	2.0452	66.8821	NA	2	CCB	CCB
GSM514834	0.862289	0.436778	2.26808	66.928	NA	NA	CCB	CCB
GSM514832	0.910388	0.463721	2.29292	66.9313	NA	NA	CCB	CCB
GSM514831	0.919128	0.463346	2.28909	67.0871	NA	NA	CCB	CCB
GSM514862	0.906009	0.449269	2.15995	67.2042	NA	3	CCB	CCB
GSM514909	0.903612	0.433137	2.13064	67.7217	NA	2	CCB	CCB
GSM514908	0.928533	0.442238	2.17454	67.9422	NA	2	CCB	CCB
GSM514899	0.912113	0.444572	2.47052	67.9816	NA	NA	CCB	CCB
GSM514838	0.907153	0.431014	2.25131	68.1288	NA	3	CCB	CCB
GSM514898	0.92091	0.44361	2.46503	68.1616	NA	NA	CCB	CCB
GSM514865	0.941653	0.44645	2.29361	68.2374	NA	3	CCB	CCB
GSM514841	0.905747	0.423271	2.25555	68.4174	NA	3	CCB	CCB
GSM514863	0.934834	0.433603	2.30282	68.6383	NA	3	CCB	CCB
GSM514889	0.881574	0.406233	2.30583	68.7603	NA	2	CCB	CCB
GSM514892	0.792361	0.36295	2.36773	68.9523	NA	2	CCB	CCB
GSM514837	0.915704	0.413702	2.3162	69.1142	NA	3	CCB	CCB
GSM514885	0.860235	0.384991	2.26754	69.1282	NA	3	CCB	CCB
GSM514860	0.917791	0.419116	2.4442	69.1655	NA	3	CCB	CCB
GSM514895	0.756772	0.342299	2.47411	69.2806	NA	2	CCB	CCB
GSM514901	0.915355	0.413045	2.43019	69.3203	NA	4	CCB	CCB
GSM514912	0.912697	0.411471	2.52267	69.5004	NA	3	CCB	CCB
GSM514924	0.792149	0.345285	2.46534	69.9557	NA	3	CCB	CCB
GSM514900	0.924975	0.397876	2.47808	70.22	NA	4	CCB	CCB
GSM514864	0.943621	0.4056	2.51349	70.2926	NA	3	CCB	CCB
GSM514896	0.787703	0.339421	2.54065	70.401	NA	2	CCB	CCB
GSM514884	0.822139	0.337019	2.52405	71.0762	NA	3	CCB	CCB
GSM514859	0.936015	0.377919	2.64631	71.5611	NA	3	CCB	CCB
GSM514839	0.94464	0.382055	2.68861	71.5742	NA	3	CCB	CCB
GSM514911	0.931086	0.373049	2.70604	71.7699	NA	3	CCB	CCB
GSM514861	0.942167	0.377279	2.73494	71.8167	NA	3	CCB	CCB
GSM514879	0.911073	0.359508	2.60105	71.8358	NA	3	CCB	CCB
GSM514858	0.946741	0.376323	2.68139	71.8628	NA	3	CCB	CCB
GSM514886	0.967247	0.379357	2.65506	72.035	NA	2	CCB	CCB
GSM514882	0.907962	0.354102	2.63808	72.0654	NA	3	CCB	CCB
GSM514913	0.937175	0.371474	2.809	72.0756	NA	3	CCB	CCB
GSM514897	0.802203	0.317408	2.82889	72.1927	NA	2	CCB	CCB
GSM514910	0.944052	0.369717	2.75698	72.2062	NA	3	CCB	CCB
GSM514902	0.944053	0.369851	2.84511	72.2932	NA	4	CCB	CCB
GSM514840	0.952812	0.368551	2.76858	72.4168	NA	3	CCB	CCB
GSM514929	0.926739	0.34862	2.73132	72.784	NA	NA	CCB	CCB
GSM514928	0.925486	0.346289	2.77811	72.9307	NA	NA	CCB	CCB
GSM514919	0.922485	0.342839	2.75237	73.0043	NA	3	CCB	CCB
GSM514922	0.975116	0.364673	2.81684	73.0231	NA	2	CCB	CCB
GSM514903	0.95236	0.358209	2.90934	73.0387	NA	4	CCB	CCB
GSM514883	0.91122	0.332664	2.81431	73.3796	NA	3	CCB	CCB
GSM514893	0.816423	0.293316	3.01439	73.8982	NA	2	CCB	CCB
GSM514887	0.970687	0.345686	2.90822	73.9028	NA	2	CCB	CCB
GSM514878	0.935797	0.316013	3.05162	74.8892	NA	3	CCB	CCB
GSM514923	0.978399	0.32984	3.10883	74.9818	NA	2	CCB	CCB
GSM514925	0.818951	0.270582	3.23189	75.4197	NA	3	CCB	CCB
GSM514918	0.946815	0.294424	3.29723	76.3746	NA	3	CCB	CCB
GSM514881	0.890297	0.245116	3.83303	78.6307	NA	3	CCB	CCB
GSM514880	0.886377	0.228019	4.12108	79.7671	NA	3	CCB	CCB
GSM514921	0.896259	0.226983	4.14613	79.9745	NA	3	CCB	CCB
GSM514920	0.891266	0.208998	4.50317	81.1971	NA	3	CCB	CCB

## Sheet: GSE33093
sample	dist1(ave)	dist2(ave)	ratio(ave)	Score	Grade	Stage	CCAB(110)	CCAB(34)					CCAB(110)	CCAB(34)
GSM820738	0.301842	0.755324	0.414929	28.3666	NA	NA	CCA	CCA				<50	CCA:5/7	CCA:5/7
GSM820765	0.327627	0.738047	0.474585	30.3766	NA	NA	CCA	CCA				>50	CCB:31/37	CCB:31/37
GSM820767	0.34108	0.719909	0.497446	31.9096	NA	NA	CCA	CCA
GSM820755	0.46768	0.60763	0.897536	42.8762	NA	NA	CCA	CCA
GSM820763	0.469575	0.596923	0.852166	43.7916	NA	NA	CCB	CCB
GSM820773	0.495786	0.578387	0.987567	45.6898	NA	NA	CCA	CCA
GSM820740	0.510794	0.559728	1.08483	47.0961	NA	NA	CCB	CCB
GSM820757	0.553293	0.525584	1.23808	50.8324	NA	NA	CCB	CCB
GSM820766	0.55687	0.51479	1.20135	51.7501	NA	NA	CCB	CCB
GSM820758	0.561845	0.509232	1.27898	52.0449	NA	NA	CCB	CCB
GSM820737	0.567889	0.512702	1.30315	52.1522	NA	NA	CCB	CCB
GSM820759	0.600825	0.473937	1.46151	55.6222	NA	NA	CCB	CCB
GSM820750	0.602628	0.47186	1.55897	55.6356	NA	NA	CCB	CCB
GSM820752	0.599477	0.465009	1.56178	55.8021	NA	NA	CCB	CCB
GSM820754	0.620108	0.456027	1.60946	57.3048	NA	NA	CCB	CCB
GSM820741	0.619034	0.453318	1.62348	57.3541	NA	NA	CCB	CCB
GSM820772	0.619358	0.440774	1.66113	58.1442	NA	NA	CCB	CCB
GSM820756	0.629124	0.444314	1.68514	58.2734	NA	NA	CCB	CCB
GSM820743	0.675699	0.388376	2.16606	63.0708	NA	NA	CCA	CCB
GSM820770	0.685439	0.384894	2.06462	63.8691	NA	NA	CCB	CCB
GSM820774	0.684992	0.375709	2.25641	64.3335	NA	NA	CCB	CCB
GSM820744	0.693605	0.378539	2.27571	64.3938	NA	NA	CCB	CCB
GSM820769	0.69929	0.350218	2.29667	66.6114	NA	NA	CCB	CCB
GSM820762	0.697409	0.346281	2.25064	66.8062	NA	NA	CCA	CCB
GSM820739	0.716923	0.326918	2.47306	68.6368	NA	NA	CCA	CCB
GSM820742	0.743848	0.325958	2.78914	69.3422	NA	NA	CCB	CCB
GSM820764	0.743233	0.319413	2.70595	69.8262	NA	NA	CCB	CCB
GSM820751	0.738191	0.313668	2.73399	70.1246	NA	NA	CCB	CCB
GSM820753	0.762525	0.276594	3.08974	73.2398	NA	NA	CCB	CCB
GSM820761	0.77817	0.2799	3.28005	73.412	NA	NA	CCB	CCB
GSM820735	0.771536	0.2753	3.16424	73.7231	NA	NA	CCB	CCB
GSM820736	0.792309	0.238994	3.7415	76.7929	NA	NA	CCB	CCA
GSM820768	0.78624	0.222279	3.97104	78.0352	NA	NA	CCB	CCB
GSM820771	0.822638	0.166872	5.82764	83.0848	NA	NA	CCA	CCB
GSM820745	0.863778	0.167931	6.70116	83.71	NA	NA	CCB	CCB
GSM820746	0.871021	0.16837	6.65875	83.8102	NA	NA	CCB	CCB
GSM820775	0.867913	0.152949	6.30006	85.013	NA	NA	CCB	CCA
GSM820777	0.887016	0.150909	6.62952	85.4529	NA	NA	CCB	CCB
GSM820748	0.898185	0.128912	9.07923	87.4721	NA	NA	CCB	CCB
GSM820749	0.895182	0.115261	8.42554	88.6154	NA	NA	CCB	CCA
GSM820776	0.894725	0.108412	12.4129	89.2146	NA	NA	CCB	CCA
GSM820747	0.931825	0.100775	11.0805	90.245	NA	NA	CCB	CCB
GSM820734	0.929751	0.0786185	13.4784	92.194	NA	NA	CCA	CCA
GSM820760	0.905973	0.0589626	16.2516	93.874	NA	NA	CCA	CCA

## Sheet: GSE53757
sample	dist1(ave)	dist2(ave)	ratio(ave)	CLEAR Score	Grade	Stage	CCAB(110)	CCAB(34)			CCAB(110)	CCAB(34)
GSM1300180	0.0577535	0.369267	0.159705	13.6074	NA	4	CCB	CCA		<50	CCA:44/59	CCA:43/59
GSM1300132	0.0731789	0.439197	0.168439	14.2572	NA	2	CCA	CCA		>50	CCB:7/13	CCB:11/13
GSM1300168	0.0749199	0.438004	0.17261	14.5663	NA	3	CCA	CCA
GSM1300082	0.076474	0.443265	0.175486	14.7312	NA	1	CCA	CCA
GSM1300178	0.0751201	0.413638	0.184508	15.386	NA	4	CCB	CCA
GSM1300170	0.082718	0.455613	0.183686	15.4007	NA	3	CCA	CCA
GSM1300152	0.0800771	0.412964	0.198588	16.4049	NA	3	CCA	CCA
GSM1300118	0.0828267	0.420948	0.199982	16.4276	NA	2	CCA	CCA
GSM1300143	0.0731029	0.368867	0.203927	16.6273	NA	3	CCA	CCB
GSM1300074	0.0795807	0.401383	0.202746	16.649	NA	1	CCA	CCB
GSM1300084	0.0831266	0.406937	0.208546	17.0809	NA	1	CCA	CCB
GSM1300160	0.0823508	0.399272	0.210484	17.1586	NA	3	CCA	CCA
GSM1300128	0.0954994	0.447145	0.216775	17.6695	NA	2	CCA	CCA
GSM1300096	0.082836	0.38776	0.219654	17.751	NA	1	CCA	CCA
GSM1300064	0.0794254	0.365393	0.223895	17.9999	NA	1	CCB	CCA
GSM1300104	0.0866525	0.393696	0.224242	18.0574	NA	1	CCA	CCA
GSM1300100	0.0912275	0.396511	0.234949	18.7482	NA	1	CCA	CCA
GSM1300124	0.105969	0.458209	0.234002	18.8004	NA	2	CCA	CCA
GSM1300076	0.1028	0.438249	0.236836	18.9984	NA	1	CCA	CCA
GSM1300130	0.103363	0.425507	0.245432	19.5762	NA	2	CCA	CCA
GSM1300122	0.109935	0.452907	0.245797	19.5797	NA	2	CCA	CCA
GSM1300138	0.0944976	0.385693	0.251091	19.8109	NA	2	CCA	CCA
GSM1300072	0.103877	0.413023	0.256188	20.1818	NA	1	CCA	CCA
GSM1300199	0.0824673	0.325671	0.263946	20.553	NA	4	CCB	CCB
GSM1300116	0.102652	0.396327	0.263129	20.6628	NA	2	CCB	CCA
GSM1300102	0.109544	0.419125	0.266112	20.8245	NA	1	CCA	CCA
GSM1300106	0.102739	0.388152	0.269001	20.938	NA	1	CCA	CCA
GSM1300156	0.121679	0.446383	0.274808	21.212	NA	3	CCA	CCA
GSM1300145	0.107006	0.395725	0.278833	21.5084	NA	3	CCA	CCA
GSM1300108	0.11336	0.409335	0.2818	21.7677	NA	1	CCA	CCA
GSM1300062	0.118835	0.428515	0.281592	21.7953	NA	1	CCA	CCA
GSM1300094	0.122066	0.435163	0.284196	21.9416	NA	1	CCA	CCA
GSM1300134	0.111882	0.378658	0.295158	22.5603	NA	2	CCA	CCA
GSM1300164	0.115005	0.394945	0.297904	22.6732	NA	3	CCA	CCA
GSM1300098	0.123864	0.422509	0.297061	22.7005	NA	1	CCA	CCA
GSM1300080	0.129915	0.43563	0.30174	22.961	NA	1	CCA	CCA
GSM1300078	0.130925	0.432735	0.306385	23.2649	NA	1	CCA	CCA
GSM1300110	0.136618	0.438079	0.312926	23.5114	NA	2	CCB	CCA
GSM1300112	0.131487	0.418144	0.317086	23.8269	NA	2	CCB	CCA
GSM1300136	0.117495	0.365708	0.328303	24.4238	NA	2	CCA	CCA
GSM1300090	0.131591	0.396215	0.332897	24.7569	NA	1	CCA	CCB
GSM1300162	0.0974783	0.296117	0.343924	25.1295	NA	3	CCA	CCB
GSM1300114	0.129327	0.380207	0.347624	25.5312	NA	2	CCB	CCA
GSM1300086	0.112163	0.310494	0.375303	26.55	NA	1	CCA	CCA
GSM1300158	0.10018	0.278244	0.372147	26.5813	NA	3	CCA	CCB
GSM1300188	0.100026	0.276473	0.378937	26.6452	NA	4	CCA	CCB
GSM1300182	0.100644	0.274461	0.380024	26.825	NA	4	CCB	CCA
GSM1300070	0.149374	0.398751	0.376118	27.1136	NA	1	CCA	CCA
GSM1300126	0.123503	0.309226	0.412273	28.2129	NA	2	CCA	CCA
GSM1300066	0.11229	0.262161	0.46387	30.1323	NA	1	CCB	CCA
GSM1300154	0.160584	0.348766	0.478977	31.5348	NA	3	CCB	CCB
GSM1300205	0.14201	0.271535	0.535491	34.0467	NA	4	CCA	CCB
GSM1300088	0.119945	0.227194	0.550668	34.814	NA	1	CCB	CCB
GSM1300148	0.156074	0.268677	0.682059	37.7881	NA	3	CCB	CCB
GSM1300092	0.254083	0.388004	0.668895	39.3024	NA	1	CCA	CCB
GSM1300176	0.137903	0.212503	0.721085	39.5836	NA	4	CCB	CCB
GSM1300184	0.186505	0.261433	0.767468	41.6602	NA	4	CCB	CCB
GSM1300201	0.176178	0.234014	0.869787	42.7149	NA	4	CCA	CCB
GSM1300197	0.150934	0.171778	1.02045	46.5743	NA	4	CCB	CCB
GSM1300150	0.177496	0.158702	1.18667	52.4476	NA	3	CCB	CCA
GSM1300174	0.254576	0.168799	1.96035	60.0475	NA	3	CCB	CCA
GSM1300068	0.222048	0.125116	2.00032	63.7964	NA	1	CCB	CCB
GSM1300195	0.248638	0.113981	2.38485	68.3378	NA	4	CCB	CCB
GSM1300203	0.261718	0.0851156	3.38367	75.2753	NA	4	CCA	CCB
GSM1300172	0.264833	0.0838153	3.36953	75.4362	NA	3	CCA	CCB
GSM1300120	0.414696	0.123208	3.6573	77.1113	NA	2	CCA	CCB
GSM1300193	0.381825	0.106174	3.69068	78.1498	NA	4	CCB	CCB
GSM1300186	0.504775	0.130519	4.02311	79.4884	NA	4	CCB	CCB
GSM1300191	0.663289	0.160656	4.49907	80.9394	NA	4	CCA	CCB
GSM1300147	0.409622	0.087849	4.87271	82.2591	NA	3	CCA	CCB
GSM1300166	0.468293	0.0940457	5.38458	83.3203	NA	3	CCA	CCB
GSM1300141	0.466332	0.0703562	6.80757	86.8467	NA	3	CCB	CCB

## Sheet: GSE36895
sample	dist1(ave)	dist2(ave)	ratio(ave)	CLEAR Score	Grade	Stage	CCAB(110)	CCAB(34)				CCAB(110)	CCAB(34)
GSM905044	0.0152047	0.478543	0.0322811	3.10835	2	4	CCA	CCA			<50	CCA:15/19	CCA:15/19
GSM905026	0.0223365	0.491718	0.0458857	4.3501	4	na	CCA	CCA			>50	CCB:8/10	CCB:8/10
GSM905031	0.0235075	0.510354	0.0458487	4.36494	3	NA	CCA	CCA
GSM904986	0.0229226	0.454238	0.0510578	4.8248	3	1	CCA	CCA
GSM904996	0.0265198	0.446155	0.0600296	5.61501	2	1	CCA	CCA
GSM905002	0.0258913	0.411116	0.0637166	5.93113	2	NA	CCA	CCA
GSM904994	0.030347	0.477168	0.0636499	5.9423	2	2	CCA	CCA
GSM905029	0.0285817	0.402139	0.0724092	6.7146	3	NA	CCA	CCA
GSM905020	0.0379236	0.462817	0.0826903	7.54889	1	NA	CCA	CCA
GSM905022	0.0393531	0.452426	0.0864797	7.89037	2	NA	CCA	CCA
GSM905009	0.0495497	0.471795	0.105631	9.42993	2	NA	CCA	CCA
GSM905012	0.0523849	0.424682	0.12455	10.8848	2	1	CCA	CCA
GSM905017	0.0578359	0.35118	0.171649	14.3678	1	NA	CCB	CCB
GSM904989	0.0578702	0.336787	0.177436	14.6161	2	NA	CCA	CCA
GSM904999	0.102225	0.340042	0.318937	23.5227	2	NA	CCB	CCB
GSM905027	0.150306	0.365039	0.430075	29.2602	4	4	CCB	CCA
GSM905038	0.100459	0.241202	0.50306	29.5203	4	1	CCA	CCA
GSM905023	0.118382	0.240151	0.524657	33.2005	3	3	CCA	CCB
GSM905041	0.124521	0.207942	0.661027	37.5095	3	NA	CCB	CCA
GSM905004	0.226627	0.197821	1.29928	52.8108	2	1	CCA	CCA
GSM905014	0.287962	0.224578	1.35304	54.9466	2	NA	CCB	CCB
GSM905007	0.318459	0.164316	2.55898	66.7038	2	NA	CCB	CCB
GSM905036	0.336855	0.145714	2.60161	69.7408	3	4	CCA	CCA
GSM905043	0.572199	0.149158	4.14512	79.5855	4	3	CCB	CCB
GSM905040	0.40486	0.093063	5.17395	81.4202	4	4	CCB	CCB
GSM904991	0.532593	0.122991	5.3159	81.4252	2	2	CCB	CCB
GSM905034	0.429946	0.0703258	6.59574	85.953	4	3	CCB	CCB
GSM905024	0.521261	0.0809518	7.01562	86.7105	4	4	CCB	CCB
GSM905032	0.404503	0.0390815	11.8963	91.2734	4	4	CCB	CCB

## Sheet: GSE14994
sample	dist1(ave)	dist2(ave)	ratio(ave)	CLEAR Score	Grade	Stage	CCAB(110)	CCAB(34)				CCAB(110)	CCAB(34)
GSM374833	0.0370562	0.372372	0.101023	9.1334	NA	NA	CCA	CCA			<50	CCA:47/57	CCA:41/57
GSM374819	0.0413474	0.378552	0.110365	9.9005	NA	NA	CCA	CCA			>50	CCB:8/13	CCB:13/13
GSM374853	0.0413574	0.35215	0.118442	10.5447	NA	NA	CCA	CCA
GSM374865	0.0405303	0.332651	0.124364	10.9556	NA	NA	CCA	CCA
GSM374864	0.0427009	0.346287	0.126253	11.0917	NA	NA	CCA	CCA
GSM374866	0.0498069	0.388797	0.129086	11.388	NA	NA	CCA	CCA
GSM374817	0.0413747	0.327652	0.130739	11.4705	NA	NA	CCA	CCA
GSM374839	0.0421944	0.331975	0.130962	11.5005	NA	NA	CCA	CCA
GSM374837	0.0487008	0.375805	0.131373	11.5664	NA	NA	CCA	CCA
GSM374809	0.0534114	0.396462	0.136404	11.953	NA	NA	CCA	CCA
GSM374822	0.0506962	0.371264	0.137621	12.0586	NA	NA	CCA	CCA
GSM374814	0.0512442	0.362828	0.142477	12.4269	NA	NA	CCA	CCA
GSM374855	0.0506126	0.346034	0.147979	12.8174	NA	NA	CCA	CCA
GSM374824	0.0573502	0.367472	0.157226	13.5345	NA	NA	CCA	CCA
GSM374859	0.0601287	0.381202	0.158964	13.668	NA	NA	CCA	CCB
GSM374831	0.0607473	0.384768	0.159299	13.687	NA	NA	CCA	CCA
GSM374854	0.0584491	0.373607	0.161715	13.8269	NA	NA	CCA	CCA
GSM374825	0.0559014	0.348733	0.162542	13.8819	NA	NA	CCA	CCA
GSM374823	0.0600065	0.360457	0.167707	14.3158	NA	NA	CCA	CCA
GSM374838	0.0598499	0.354291	0.170702	14.5194	NA	NA	CCA	CCA
GSM374851	0.0579554	0.344678	0.172099	14.5931	NA	NA	CCA	CCA
GSM374808	0.0531549	0.29701	0.185233	15.289	NA	NA	CCA	CCA
GSM374811	0.0614518	0.337276	0.183575	15.4097	NA	NA	CCA	CCB
GSM374815	0.0675218	0.37071	0.183136	15.4183	NA	NA	CCA	CCA
GSM374847	0.0732723	0.398457	0.185255	15.5799	NA	NA	CCA	CCA
GSM374813	0.0668292	0.353358	0.191161	15.9902	NA	NA	CCA	CCA
GSM374863	0.0651717	0.333438	0.197631	16.4264	NA	NA	CCA	CCA
GSM374841	0.0763476	0.384193	0.200003	16.6075	NA	NA	CCA	CCA
GSM374812	0.0655555	0.33599	0.201185	16.615	NA	NA	CCA	CCA
GSM374840	0.0838261	0.416171	0.202194	16.6992	NA	NA	CCA	CCA
GSM374852	0.0747095	0.356574	0.211203	17.3846	NA	NA	CCA	CCA
GSM374856	0.0617526	0.290328	0.217997	17.6456	NA	NA	CCA	CCA
GSM374820	0.0742964	0.33903	0.222922	18.1087	NA	NA	CCA	CCA
GSM374868	0.0648818	0.296238	0.228496	18.206	NA	NA	CCB	CCB
GSM374849	0.0675254	0.279351	0.248976	19.5146	NA	NA	CCA	CCA
GSM374844	0.079933	0.332014	0.247633	19.6648	NA	NA	CCA	CCB
GSM374829	0.0953937	0.386299	0.247391	19.7211	NA	NA	CCA	CCA
GSM374816	0.0760803	0.288418	0.273618	21.0932	NA	NA	CCA	CCA
GSM374843	0.110839	0.410802	0.269978	21.1208	NA	NA	CCA	CCA
GSM374848	0.108117	0.395694	0.273711	21.4208	NA	NA	CCA	CCA
GSM374818	0.118065	0.413935	0.282919	21.8042	NA	NA	CCA	CCA
GSM374870	0.0791532	0.271406	0.298375	22.7437	NA	NA	CCB	CCB
GSM374862	0.0794304	0.255066	0.318534	23.6576	NA	NA	CCA	CCB
GSM374830	0.135474	0.411495	0.326396	24.4113	NA	NA	CCA	CCA
GSM374836	0.105491	0.302488	0.370743	26.3884	NA	NA	CCA	CCA
GSM374850	0.0812736	0.214792	0.39626	27.6017	NA	NA	CCA	CCB
GSM374842	0.102279	0.265288	0.397614	28.0723	NA	NA	CCA	CCA
GSM374872	0.0997002	0.240063	0.425834	29.5477	NA	NA	CCB	CCB
GSM374869	0.0938997	0.207392	0.468734	31.3131	NA	NA	CCB	CCB
GSM374846	0.13553	0.293183	0.498497	31.5505	NA	NA	CCA	CCB
GSM374877	0.144652	0.309063	0.503529	32.4064	NA	NA	CCB	CCB
GSM374871	0.142018	0.274021	0.531812	34.0336	NA	NA	CCB	CCB
GSM374828	0.120638	0.224956	0.604866	35.4011	NA	NA	CCA	CCA
GSM374873	0.165882	0.293497	0.572535	35.4886	NA	NA	CCB	CCB
GSM374867	0.138314	0.240006	0.592246	36.324	NA	NA	CCB	CCB
GSM374875	0.161212	0.253062	0.648624	38.7021	NA	NA	CCB	CCB
GSM374874	0.194191	0.287306	0.68131	39.69	NA	NA	CCB	CCB
GSM374810	0.210109	0.20484	1.1485	50.6513	NA	NA	CCA	CCB
GSM374876	0.188635	0.139054	1.4706	57.4126	NA	NA	CCB	CCB
GSM374860	0.204633	0.133061	1.62949	59.9864	NA	NA	CCA	CCB
GSM374827	0.326378	0.190251	1.83476	63.4528	NA	NA	CCA	CCB
GSM374826	0.26301	0.132056	2.22769	66.0925	NA	NA	CCA	CCB
GSM374858	0.242614	0.109611	2.37763	68.5207	NA	NA	CCA	CCB
GSM374835	0.285248	0.118371	2.52626	70.0751	NA	NA	CCA	CCB
GSM374857	0.321434	0.127511	2.71963	71.2572	NA	NA	CCA	CCB
GSM374834	0.347197	0.12971	2.83072	72.054	NA	NA	CCA	CCB
GSM374845	0.41129	0.141351	2.98915	74.1634	NA	NA	CCA	CCB
GSM374861	0.355074	0.110883	3.4007	76.0304	NA	NA	CCA	CCB
GSM374832	0.501521	0.151945	3.392	76.6027	NA	NA	CCA	CCB
GSM374821	0.398772	0.109635	3.92618	77.8666	NA	NA	CCA	CCB

## Sheet: GSE22541
sample	dist1(ave)	dist2(ave)	ratio(ave)	CLEAR Score	Grade	Stage	CCAB(110)	CCAB(34)			CCAB(110)	CCAB(34)
GSM359492	0.0492682	0.444549	0.110646	9.84915	NA	NA	CCB	CCB		<50	CCA:22/29	CCA:23/29
GSM359490	0.0531735	0.469611	0.113692	10.1056	NA	NA	CCB	CCB		>50	CCB:15/39	CCB:23/39
GSM559591	0.0642392	0.430978	0.151776	13.0143	2	1	CCA	CCA
GSM559593	0.0731213	0.461034	0.15799	13.5779	3	1	CCA	CCA
GSM559577	0.0725691	0.405876	0.177238	14.9116	2	1	CCA	CCA
GSM559595	0.0998599	0.481673	0.206597	16.9782	2	2	CCA	CCA
GSM559578	0.0914779	0.428572	0.212001	17.3638	2	1	CCA	CCA
GSM559596	0.109424	0.506775	0.214289	17.4867	2	2	CCA	CCA
GSM559586	0.0993264	0.463634	0.215869	17.6663	3	1	CCA	CCA
GSM559720	0.0853432	0.391604	0.221114	18.0175	NA	NA	CCA	CCA
GSM559594	0.117916	0.50641	0.231046	18.5976	2	2	CCA	CCA
GSM559584	0.0943751	0.399179	0.236409	18.9648	2	2	CCA	CCA
GSM559581	0.121279	0.474031	0.25487	20.1513	2	2	CCA	CCA
GSM559718	0.128773	0.470946	0.26231	20.3067	NA	NA	CCA	CCA
GSM359491	0.0943999	0.345424	0.283269	21.126	NA	NA	CCB	CCA
GSM559590	0.140071	0.496311	0.285291	22.0604	2	1	CCA	CCA
GSM559585	0.131425	0.451297	0.294353	22.4603	2	2	CCA	CCA
GSM559588	0.160698	0.514846	0.302908	22.6758	2	3	CCA	CCA
GSM559582	0.128224	0.397724	0.330037	24.5663	2	2	CCA	CCA
GSM559579	0.151064	0.418312	0.365035	26.5493	2	1	CCA	CCA
GSM559719	0.161053	0.328973	0.525674	33.3291	NA	NA	CCA	CCA
GSM359486	0.228227	0.441915	0.531778	33.542	NA	NA	CCB	CCB
GSM359493	0.167737	0.264765	0.676732	37.6089	NA	NA	CCB	CCB
GSM559727	0.208037	0.348432	0.641147	37.7064	NA	NA	CCA	CCA
GSM559714	0.330158	0.528652	0.646696	38.6201	NA	NA	CCA	CCA
GSM559717	0.190454	0.271975	0.855172	43.0347	NA	NA	CCA	CCA
GSM359489	0.189754	0.246194	0.880997	44.5037	NA	NA	CCB	CCB
GSM359496	0.193527	0.216083	1.04567	47.6693	NA	NA	CCB	CCB
GSM359479	0.235635	0.260306	1.00501	48.0467	NA	NA	CCB	CCB
GSM559724	0.232331	0.228656	1.30273	51.8419	NA	NA	CCA	CCA
GSM559721	0.309345	0.261189	1.22007	52.275	NA	NA	CCA	CCA
GSM359477	0.246735	0.201096	1.33335	54.6501	NA	NA	CCB	CCB
GSM559707	0.244576	0.199073	1.36851	55.1786	NA	NA	CCA	CCA
GSM559726	0.294304	0.208734	1.54145	58.2701	NA	NA	CCB	CCA
GSM559599	0.384983	0.249049	1.7009	61.4186	2	3	CCB	CCB
GSM359484	0.280347	0.174661	1.78938	61.5497	NA	NA	CCB	CCB
GSM359495	0.33226	0.153676	2.41458	68.2053	NA	NA	CCB	CCB
GSM559600	0.31948	0.143491	2.48338	69.1883	3	3	CCA	CCB
GSM359483	0.376648	0.158086	2.65642	69.9561	NA	NA	CCB	CCB
GSM559712	0.398037	0.16758	2.56773	70.3517	NA	NA	CCA	CCA
GSM559705	0.379618	0.148219	2.71094	71.4466	NA	NA	CCA	CCA
GSM559722	0.459064	0.183818	2.73109	71.9526	NA	NA	CCA	CCA
GSM359487	0.417111	0.158878	3.06494	72.4163	NA	NA	CCB	CCB
GSM559708	0.478359	0.17893	2.72069	72.7298	NA	NA	CCB	CCA
GSM359482	0.317651	0.119107	3.32098	73.1051	NA	NA	CCB	CCB
GSM559723	0.422202	0.154401	2.88269	73.1152	NA	NA	CCA	CCA
GSM559710	0.370761	0.136689	2.89317	73.1579	NA	NA	CCA	CCA
GSM559713	0.494348	0.178432	2.82621	73.5874	NA	NA	CCA	CCA
GSM359494	0.476011	0.172809	3.08506	73.6723	NA	NA	CCB	CCB
GSM559589	0.409136	0.143098	3.10455	73.9773	2	1	CCA	CCB
GSM359480	0.367086	0.123298	3.2301	74.3187	NA	NA	CCB	CCB
GSM559716	0.466661	0.157365	3.11454	74.8156	NA	NA	CCA	CCA
GSM559728	0.556912	0.190624	3.1235	74.9486	NA	NA	CCA	CCA
GSM559711	0.467722	0.147042	3.38816	76.2785	NA	NA	CCA	CCB
GSM559597	0.387485	0.116596	3.47526	76.8052	2	2	CCA	CCB
GSM559580	0.500254	0.14404	3.58223	77.8017	2	2	CCA	CCB
GSM559725	0.490288	0.138638	3.68075	77.9424	NA	NA	CCA	CCB
GSM559715	0.471889	0.133808	3.69196	77.9453	NA	NA	CCA	CCB
GSM559709	0.448299	0.118483	3.9762	79.1734	NA	NA	CCA	CCB
GSM559583	0.525324	0.133575	4.26856	80.0866	3	1	CCA	CCB
GSM559706	0.529039	0.130656	4.22814	80.3451	NA	NA	CCA	CCB
GSM359485	0.41793	0.100265	4.54141	80.5073	NA	NA	CCB	CCB
GSM359488	0.454545	0.105454	4.68185	81.0549	NA	NA	CCB	CCB
GSM559598	0.444637	0.100085	4.5759	81.5973	2	3	CCA	CCA
GSM559592	0.501929	0.115522	4.84792	81.5995	3	3	CCA	CCA
GSM359481	0.415347	0.0870213	5.53254	82.7562	NA	NA	CCB	CCB
GSM559587	0.544886	0.0920011	6.29478	85.6971	3	1	CCA	CCA
GSM359478	0.553528	0.0715831	8.1996	88.5958	NA	NA	CCB	CCB

## Sheet: GSE46699
sample	dist1(ave)	dist2(ave)	ratio(ave)	CLEAR Score	Grade	Stage	CCAB(110)	CCAB(34)			CCAB(110)	CCAB(34)
GSM1134870	0.00405764	0.451414	0.0090726	0.897926	NA	NA	CCA	CCA		<50	CCA:43/54	CCA:44/54
GSM1134804	0.0069231	0.43127	0.0161366	1.58523	NA	NA	CCA	CCA		>50	CCB:6/12	CCB:8/12
GSM1134769	0.00814535	0.433335	0.0187113	1.83067	NA	NA	CCA	CCA
GSM1134808	0.00786633	0.399038	0.0200567	1.96213	NA	NA	CCA	CCA
GSM1134765	0.00932182	0.416928	0.0220992	2.15479	NA	NA	CCA	CCA
GSM1134834	0.0105087	0.446525	0.0234325	2.28124	NA	NA	CCA	CCA
GSM1134862	0.0123037	0.484823	0.0249155	2.42348	NA	NA	CCA	CCA
GSM1134791	0.0110112	0.418915	0.0262572	2.55145	NA	NA	CCA	CCA
GSM1134789	0.0113962	0.422805	0.0267663	2.60359	NA	NA	CCA	CCA
GSM1134836	0.014695	0.4711	0.0309308	2.99088	NA	NA	CCA	CCA
GSM1134868	0.0128394	0.40752	0.0313546	3.02904	NA	NA	CCA	CCA
GSM1134840	0.0187197	0.437956	0.0426456	4.05487	NA	NA	CCA	CCA
GSM1134783	0.0210242	0.476259	0.0428976	4.08798	NA	NA	CCA	CCA
GSM1134767	0.0216853	0.464894	0.0471094	4.47573	NA	NA	CCA	CCA
GSM1134889	0.0240636	0.423331	0.0561928	5.27677	NA	NA	CCA	CCB
GSM1134848	0.0296157	0.491933	0.0593387	5.57458	NA	NA	CCA	CCA
GSM1134795	0.0226995	0.384113	0.0606836	5.65318	NA	NA	CCA	CCA
GSM1134781	0.0242439	0.377376	0.0650827	6.03748	NA	NA	CCA	CCA
GSM1134844	0.020924	0.328525	0.0656384	6.0949	NA	NA	CCA	CCA
GSM1134797	0.0257683	0.347756	0.075479	6.9597	NA	NA	CCA	CCB
GSM1134773	0.0324714	0.427297	0.0756048	6.97601	NA	NA	CCA	CCA
GSM1134828	0.033495	0.435924	0.0774761	7.13054	NA	NA	CCA	CCA
GSM1134864	0.0311102	0.398589	0.0783859	7.19312	NA	NA	CCA	CCA
GSM1134801	0.033819	0.354247	0.0983854	8.75599	NA	NA	CCA	CCA
GSM1134832	0.0295219	0.310767	0.098994	8.8749	NA	NA	CCA	CCA
GSM1134838	0.03554	0.361859	0.101236	9.04213	NA	NA	CCB	CCA
GSM1134775	0.0467996	0.449999	0.103362	9.28414	NA	NA	CCA	CCA
GSM1134793	0.0326792	0.323785	0.104922	9.29352	NA	NA	CCB	CCA
GSM1134812	0.0406101	0.381993	0.110127	9.70151	NA	NA	CCA	CCA
GSM1134806	0.0367308	0.335874	0.114071	10.0211	NA	NA	CCA	CCA
GSM1134826	0.0385662	0.339289	0.118617	10.359	NA	NA	CCB	CCA
GSM1134882	0.0410755	0.341672	0.120248	10.6035	NA	NA	CCA	CCB
GSM1134820	0.0391568	0.33089	0.124325	10.7818	NA	NA	CCA	CCA
GSM1134878	0.0503321	0.411292	0.125231	10.9498	NA	NA	CCA	CCA
GSM1134818	0.0450537	0.291667	0.158762	13.3998	NA	NA	CCA	CCA
GSM1134777	0.0611246	0.273603	0.240925	18.5588	NA	NA	CCA	CCA
GSM1134850	0.0817119	0.292525	0.301209	21.8382	NA	NA	CCA	CCB
GSM1304420	0.0782816	0.261062	0.316655	23.5734	NA	NA	CCA	CCA
GSM1134787	0.0889999	0.272554	0.353023	24.5159	NA	NA	CCA	CCB
GSM1134822	0.100572	0.28028	0.376273	25.7453	NA	NA	CCB	CCA
GSM1134853	0.120097	0.320033	0.397248	27.0374	NA	NA	CCB	CCA
GSM1134880	0.112972	0.294147	0.396019	27.3052	NA	NA	CCA	CCB
GSM1134855	0.122607	0.308505	0.416863	27.8244	NA	NA	CCB	CCA
GSM1134876	0.0927586	0.236601	0.469414	28.7153	NA	NA	CCB	CCB
GSM1134799	0.107982	0.251561	0.448247	30.2232	NA	NA	CCA	CCB
GSM1134852	0.0864811	0.202201	0.456378	30.395	NA	NA	CCA	CCB
GSM1134857	0.128526	0.282829	0.487377	30.5072	NA	NA	CCB	CCA
GSM1134874	0.109426	0.242705	0.513226	31.1622	NA	NA	CCA	CCA
GSM1134872	0.100807	0.219496	0.485947	31.6047	NA	NA	CCA	CCA
GSM1134846	0.170878	0.310423	0.605087	35.654	NA	NA	CCA	CCA
GSM1134810	0.219281	0.322497	0.694112	38.132	NA	NA	CCB	CCA
GSM1134866	0.165855	0.25632	0.701535	38.3319	NA	NA	CCB	CCA
GSM1134859	0.224597	0.313207	0.78439	41.039	NA	NA	CCB	CCB
GSM1134888	0.18778	0.242717	0.83933	42.798	NA	NA	CCB	CCB
GSM1134842	0.194708	0.162626	1.39751	53.6642	NA	NA	CCA	CCA
GSM1134816	0.178311	0.150129	1.67637	53.6668	NA	NA	CCA	CCB
GSM1134884	0.321372	0.232452	1.45847	56.5423	NA	NA	CCB	CCB
GSM1134886	0.297669	0.196163	1.80507	58.8111	NA	NA	CCB	CCB
GSM1134779	0.325716	0.201756	1.84509	60.5212	NA	NA	CCB	CCB
GSM1134803	0.2092	0.119592	1.90397	62.7013	NA	NA	CCB	CCA
GSM1134771	0.456984	0.176371	3.22569	72.5847	NA	NA	CCB	CCB
GSM1134830	0.337177	0.10865	3.47373	74.3265	NA	NA	CCB	CCA
GSM1304422	0.478759	0.160403	3.67468	75.3202	NA	NA	CCA	CCB
GSM1134785	0.580062	0.17466	3.60945	77.0497	NA	NA	CCA	CCB
GSM1134824	0.434181	0.0935317	5.02552	82.1025	NA	NA	CCA	CCA
GSM1134814	0.494613	0.0458611	12.0297	91.6264	NA	NA	CCA	CCB

[truncated: 3 more sheets: Sheet1, Sheet2, Sheet3]
